# Supplementary material for: Evolution of SARS-CoV-2 in white-tailed deer in Pennsylvania 2021–2024
Source: PLoS Pathog. 2025 Jan 24;21(1):e1012883. doi: 10.1371/journal.ppat.1012883 (PMC11781694; doi:10.1371/journal.ppat.1012883)
Supplement: S1 Table — Only species with well documented infections fsrom scientific articles (peer review or preprint) were consider credible reports of animal infection. (CSV) [file ppat.1012883.s006.csv]

Table S1. Animal species reported to be infectable with SARS-CoV-2. Only species with well documented infections from scientific articles (peer review or preprint) were consider credible reports of animal infection.
Number	Animal	Scientific Name	Type of infection	PMID	Link	Peer Reviewed?	Country
1	American elk	Cervus elaphus canadensis	experimental	PMID: 38750049	https://pubmed.ncbi.nlm.nih.gov/38750049/	y	USA
2	armadillo	Chaetophractus villosus	captive		https://www.biorxiv.org/content/10.1101/2022.08.23.503528v1	n	Argentina
3	bank vole	Myodes glareolus	experimental	PMID: 33754987	https://pubmed.ncbi.nlm.nih.gov/33754987/	y	Germany
4	bat (eastern red bat)	Lasiurus borealis	wild		https://europepmc.org/article/ppr/ppr568002	n	USA
5	bat (Egyptian fruit bat)	Rousettus aegyptiacus	experimental	PMID: 34696423	https://www.ncbi.nlm.nih.gov/pmc/articles/PMC8540328/	y	Germany
6	bat (lesser horseshoe)	Rhinolophus hipposideros	wild	PMID: 33563978	https://www.ncbi.nlm.nih.gov/pmc/articles/PMC7873279/	y	Thailand, China
7	beaver (Eurasian beaver)	Castor fiber	wild	PMID: 38270179	https://www.ncbi.nlm.nih.gov/pmc/articles/PMC10826759/	y	Mongolia
8	coati (ring-tailed coati)	Nasua nasua	captive	PMID: 37541811	https://www.sciencedirect.com/science/article/pii/S0966842X23001993?via%3Dihub	y	Brazil
9	deer (white-tailed deer)	Odocoileus virginianus	experimental	PMID: 34696423	https://www.ncbi.nlm.nih.gov/pmc/articles/PMC8540328/	y	USA
10	dog	Canis lupus familiaris	domestic	PMID: 32408337	https://www.ncbi.nlm.nih.gov/pmc/articles/PMC7606701/	y	China
11	feline (Amur tiger)	Panthera tigris altaica	captive	PMID: 37835700	https://www.ncbi.nlm.nih.gov/pmc/articles/PMC10571823/	y	USA
12	feline (bobfeline)	Lynx rufus	wild		https://europepmc.org/article/ppr/ppr568002	n	USA
13	feline (Canada lynx)	Lynx canadensis	captive	PMID: 37835700	https://www.ncbi.nlm.nih.gov/pmc/articles/PMC10571823/	n	USA
14	feline (cougar)	Puma concolor	experimental	PMID: 34696423	https://www.ncbi.nlm.nih.gov/pmc/articles/PMC8540328/	y	USA
15	feline (domestic)	Felis catus	domestic	PMID: 35216014	https://www.ncbi.nlm.nih.gov/pmc/articles/PMC8877841/	y	USA
16	feline (Iberian lynx)	Lynx pardinus	wild	PMID: 38280305	https://www.sciencedirect.com/science/article/pii/S0378113524000233?via%3Dihub	y	Spain, Portugal
17	feline (Indian leopard)	Panthera pardus fusca	wild	PMID: 35992994	https://www.ncbi.nlm.nih.gov/pmc/articles/PMC9380657/	y	India
18	feline (lion)	Panthera leo	experimental	PMID: 34696423	https://www.ncbi.nlm.nih.gov/pmc/articles/PMC8540328/	y	USA
19	feline (Malayan tiger)	Panthera tigris jacksoni	experimental	PMID: 34696423	https://www.ncbi.nlm.nih.gov/pmc/articles/PMC8540328/	y	USA
20	feline (snow leopard)	Panthera uncia	experimental	PMID: 34696423	https://www.ncbi.nlm.nih.gov/pmc/articles/PMC8540328/	y	USA
21	feline (snow leopard)	Panthera uncia	captive	PMID: 35698174	https://www.ncbi.nlm.nih.gov/pmc/articles/PMC9349399/	y	USA
22	ferret (domestic ferret)	Mustela putorius furo	experimental	PMID: 34696423	https://www.ncbi.nlm.nih.gov/pmc/articles/PMC8540328/	y	China
23	fox (red fox)	Vulpes vulpes	captive	PMID: 38675864	https://www.ncbi.nlm.nih.gov/pmc/articles/PMC11054100/	y	Switzerland
24	giant anteater	Myrmecophaga tridactyla	captive	PMID: 36692797	https://www.ncbi.nlm.nih.gov/pmc/articles/PMC9872066/	y	Brazil
25	groundhog	Marmota monax	wild		https://europepmc.org/article/ppr/ppr568002	n	USA
26	hamster (Campbell's dwarf hamster)	Phodopus campbelli	experimental	PMID: 34696423	https://www.ncbi.nlm.nih.gov/pmc/articles/PMC8540328/	y	Germany
27	hamster (Chinese hamster)	Cricetulus griseus	experimental	PMID: 34696423	https://www.ncbi.nlm.nih.gov/pmc/articles/PMC8540328/	y	Germany
28	hamster (Djungarian hamster)	Phodopus sungorus	experimental	PMID: 34696423	https://www.ncbi.nlm.nih.gov/pmc/articles/PMC8540328/	y	Germany
29	hamster (Roborovski dwarf hamster)	Phodopus roborovskii	experimental	PMID: 34696423	https://www.ncbi.nlm.nih.gov/pmc/articles/PMC8540328/	y	Germany
30	hamster (Syrian golden hamster)	Mesocricetus auratus	experimental	PMID: 34696423	https://www.ncbi.nlm.nih.gov/pmc/articles/PMC8540328/	y	Germany
31	hippopotomus	Hippopotamus amphibius	captive	PMID: 36670856	https://www.ncbi.nlm.nih.gov/pmc/articles/PMC9855072/	y	Belgium
32	manatee (Antillean manatee)	Trichechus manatus	wild		https://europepmc.org/article/ppr/ppr440367	n	Brazil
33	mink (American mink)	Neovison vison	farmed	PMID: 33172935	https://www.ncbi.nlm.nih.gov/pmc/articles/PMC7857398/	y	Netherlands
34	mouse (deer mouse)	Peromyscus maniculatus	experimental	PMID: 34696423	https://www.ncbi.nlm.nih.gov/pmc/articles/PMC8540328/	y	USA
35	mouse (house mouse)	Mus musculus	experimental	PMID: 34696423	https://www.ncbi.nlm.nih.gov/pmc/articles/PMC8540328/	y	USA
36	opossum (Virginia Opossom)	Didelphis virginiana	wild		https://europepmc.org/article/ppr/ppr568002	n	USA
37	otter (Asian small-clawed otter)	Aonyx cinereus	experimental	PMID: 34696423	https://www.ncbi.nlm.nih.gov/pmc/articles/PMC8540328/	y	USA
38	pangolin	Manis culionensis	wild	PMID: 33563978	https://www.ncbi.nlm.nih.gov/pmc/articles/PMC7873279/	y	Thailand, China
39	primate (African green monkey)	Chlorocebus aethiops	experimental	PMID: 34696423	https://www.ncbi.nlm.nih.gov/pmc/articles/PMC8540328/	y	USA
40	primate (baboon)	Papio hamadryas	experimental	PMID: 34696423	https://www.ncbi.nlm.nih.gov/pmc/articles/PMC8540328/	y	USA
41	primate (black-tailed marmoset)	Mico melanurus	wild	PMID: 35577455	https://www.ncbi.nlm.nih.gov/pmc/articles/PMC9040408/	y	Brazil
42	primate (common marmoset)	Callithrix jacchus	experimental	PMID: 33340034	https://www.ncbi.nlm.nih.gov/pmc/articles/PMC7890948/	y	USA
43	primate (cynomlgus macaque)	Macaca fascicularis	experimental	PMID: 34696423	https://www.ncbi.nlm.nih.gov/pmc/articles/PMC8540328/	y	United Kingdom
44	primate (pigtail primate)	Macaca nemestrina	experimental	PMID: 34963391	https://journals.sagepub.com/doi/10.1177/03009858211067468?url_ver=Z39.88-2003&rfr_id=ori:rid:crossref.org&rfr_dat=cr_pub%20%200pubmed	y	USA
45	primate (rhesus macaque)	Macaca mulatta	experimental	PMID: 34696423	https://www.ncbi.nlm.nih.gov/pmc/articles/PMC8540328/	y	China
46	primate (squirrel monkey)	Saimiri sciureus	experimental	PMID: 34963391	https://journals.sagepub.com/doi/10.1177/03009858211067468?url_ver=Z39.88-2003&rfr_id=ori:rid:crossref.org&rfr_dat=cr_pub%20%200pubmed	y	USA
47	primate (western lowland gorilla)	Gorilla gorilla gorilla	experimental	PMID: 34696423	https://www.ncbi.nlm.nih.gov/pmc/articles/PMC8540328/	y	USA
48	rabbit (eastern cottontail)	Sylvilagus floridanus	wild		https://europepmc.org/article/ppr/ppr568002	n	USA
49	rabbit (New Zealand white rabbit)	Oryctolagus cuniculus	experimental	PMID: 34696423	https://www.ncbi.nlm.nih.gov/pmc/articles/PMC8540328/	y	Netherlands
50	raccoon	Procyon lotor	wild		https://europepmc.org/article/ppr/ppr568002	n	USA
51	racoon dog	Nyctereutes procyonoides	experimental	PMID: 34696423	https://www.ncbi.nlm.nih.gov/pmc/articles/PMC8540328/	y	Germany
52	rat (bushy-tailed woodrat)	Neotoma cinerea	experimental	PMID: 34696423	https://www.ncbi.nlm.nih.gov/pmc/articles/PMC8540328/	y	USA
53	rat (Norwar rat)	Rattus norvegicus	wild	PMID: 36892291	https://www.ncbi.nlm.nih.gov/pmc/articles/PMC10127689/	y	USA
54	shrew (northern treeshrew)	Tupaia belangeri	experimental	PMID: 34696423	https://www.ncbi.nlm.nih.gov/pmc/articles/PMC8540328/	y	China
55	skunk (striped skunk)	Mephitis mephitis	experimental	PMID: 34696423	https://www.ncbi.nlm.nih.gov/pmc/articles/PMC8540328/	y	USA
