# Supplementary material for: Evolution of SARS-CoV-2 in white-tailed deer in Pennsylvania 2021–2024
Source: PLoS Pathog. 2025 Jan 24;21(1):e1012883. doi: 10.1371/journal.ppat.1012883 (PMC11781694; doi:10.1371/journal.ppat.1012883)
Supplement: S2 Table — Negative is abbreviated as neg, and positive is abbreviated as pos. n1_average_ct and n2_average_ct are the average Ct across the two replicates if they were both positive. n1_half_positive and n2_half_positive are the Ct values for samples where one of the two replicates yielded a detectable Ct. Samples were only declared positive if three of four tests were positive. hict_lineage is the lineage as called by the nested RBD sequencing approach. Values in hict_lineage will either be the lineage called or the step at which the nested RBD sequencing approach failed. hict_length is the number of nucleotides recovered from the nested RBD sequencing. wgs_lineage is the lineage called from whole genome sequencing attempt. wgs_percent_5x_coverage is the percent of the SARS-CoV-2 genome that had 5x coverage or greater for whole genome sequencing. wgs_VSP is the viral specimen accession assigned to the sequence data. seq_variant is the variant call from whole genome sequencing. seq_cluster is the designated phylogenetic cluster to which the sequence belonged. ncbi_accession is the GenBank accession that can be used to download the sequence. gisaid_accession is the GISAID accession that can be used to download the sequence. Isolate is the isolate name for uploading the sequence. CWD is the chronic wasting disease status for the deer as either positive (pos) or negative (neg). CWDLabel1 is the accession for the CWD test. IncidentDate is the date that the animal was initially collected. Age is the age of the WTD sampled. Gender specifies male or female for the WTD. CountyValue specified the county that the sample was collected in. Region specifies the region that the sample was collected in using cardinal directions within the state of Pennsylvania. Latitude and Longitude specify the coordinates that the sample was found. Animalstatus specifies the reported cause of death for the WTD. (CSV) [file ppat.1012883.s007.csv]

Table S2. Sample metadata including WTD demographics, date of collection, cause of death, county of death, and sequence accession.
id_sample	VSP	sars_cov_2	n1_average_ct	n1_half_positive	n2_average_ct	n2_half_positive	hict_lineage	hict_length	wgs_lineage	wgs_percent_5x_coverage	wgs_VSP	seq_variant	seq_cluster	ncbi_accession	gisaid_accession	isolate	CWD	CWDLabel1	IncidentDate	Age	Gender	CountyValue	Region	Latitude	Longitude	Animalstatus
20TA00419	VSP30001	pos	24.478		24.98875713		20I_B.1.1.7_Alpha	567	B.1.1.7	51.6	VSP4241	Alpha		PQ009257	EPI_ISL_19259497	hCoV-19/deer/USA/PA-VSP30001/2023	neg	20TA00419	2023-03-15	Fawn	Male	LANCASTER	Southeast Region	39.82977	-76.23619	Dead - Targeted Removal
20TA00420	VSP30002	pos	33.07		33.98119354		20I_B.1.1.7_Alpha	582	failed_wgs	0.4	VSP4242	Alpha			EPI_ISL_19259490	hCoV-19/deer/USA/PA-VSP30002/2023	neg	20TA00420	2023-03-15	Adult	Female	LANCASTER	Southeast Region	39.82977	-76.32619	Dead - Targeted Removal
20TA00421	VSP30003	neg															neg	20TA00421	2023-03-15	Adult	Female	LANCASTER	Southeast Region	39.80559	-76.23874	Dead - Targeted Removal
20TA00422	VSP30004	pos	31.279		31.6800127		failed_sanger		failed_wgs	0	VSP4202						neg	20TA00422	2023-03-15	Yearling	Female	LANCASTER	Southeast Region	39.80615	-76.23955	Dead - Targeted Removal
20TA00423	VSP30005	pos	27.062		26.83030224		failed_pcr										neg	20TA00423	2023-03-15	Fawn	Male	LANCASTER	Southeast Region	39.81034	-76.24558	Dead - Targeted Removal
20TA00424	VSP30006	pos	28.61		28.95790672		failed_pcr										neg	20TA00424	2023-03-15	Fawn	Female	LANCASTER	Southeast Region	39.81039	-76.24558	Dead - Targeted Removal
20TA00425	VSP30007	pos	27.796		28.26680565		failed_pcr										neg	20TA00425	2023-03-15	Fawn	Female	LANCASTER	Southeast Region	39.80789	-76.23597	Dead - Targeted Removal
20TA00426	VSP30008	pos	29.048		29.51909351		failed_pcr										neg	20TA00426	2023-03-15	Fawn	Male	LANCASTER	Southeast Region	39.80822	-76.23697	Dead - Targeted Removal
20TA00427	VSP30009	pos	34.446			33.5642662	failed_pcr										neg	20TA00427	2023-03-15	Fawn	Male	LANCASTER	Southeast Region	39.80734	-76.2377	Dead - Targeted Removal
20TA00428	VSP30010	pos	34.649		33.07062721		failed_sanger	184	Unassigned	1.2	VSP4244						neg	20TA00428	2023-03-15	Yearling	Female	LANCASTER	Southeast Region	39.80698	-76.23803	Dead - Targeted Removal
20TA00429	VSP30011	pos	28.695		29.12391853		failed_pcr										neg	20TA00429	2023-03-15	Adult	Female	LANCASTER	Southeast Region	39.82946	-76.23486	Dead - Targeted Removal
23PA09432	VSP30012	neg															neg	23PA09432	2023-02-25	Yearling	Male	ADAMS	Southcentral Region	39.73758	-77.38421	Dead - Roadkill
23PA09433	VSP30013	pos	24.058		24.55629349		failed_sanger		failed_wgs	0	VSP4245						neg
23PA09435	VSP30014	neg															neg	23PA09435	2023-02-27	Adult	Female	HUNTINGDON	Southcentral Region	40.20644	-77.87835	Dead - Roadkill
23PA09434	VSP30015	neg															neg
23PA09436	VSP30016	neg		35.071													neg	23PA09436	2023-02-27	Yearling	Female	FRANKLIN	Southcentral Region	39.89302	-77.7304	Dead - Roadkill
23PA09437	VSP30017	neg															neg	23PA09437	2023-02-27	Adult	Female	FULTON	Southcentral Region	40.07659	-77.90648	Dead - Roadkill
23PA09438	VSP30018	neg															neg	23PA09438	2023-02-25	Yearling	Male	FRANKLIN	Southcentral Region	40.00866	-77.63039	Dead - Roadkill
23PA09439	VSP30019	neg															neg	23PA09439	2023-03-01	Yearling	Female	FULTON	Southcentral Region	40.03101	-77.96848	Dead - Roadkill
23PA09440	VSP30020	neg															neg	23PA09440	2023-03-04	Yearling	Male	ADAMS	Southcentral Region	39.72181	-77.35281	Dead - Roadkill
23PA09441	VSP30021	neg															neg	23PA09441	2023-03-04	Yearling	Male	ADAMS	Southcentral Region	39.8182	-77.28739	Dead - Roadkill
23PA09442	VSP30022	neg															neg	23PA09442	2023-03-05	Yearling	Female	MIFFLIN	Southcentral Region	40.48114	-77.7144	Dead - Roadkill
23PA09443	VSP30023	neg															neg	23PA09443	2023-03-09	Yearling	Male	HUNTINGDON	Southcentral Region	40.48146	-77.86752	Dead - Roadkill
23PA09444	VSP30024	neg															neg	23PA09444	2023-03-02	Yearling	Female	BEDFORD	Southcentral Region	40.05503	-78.64237	Dead - Roadkill
23PA09445	VSP30025	neg															neg	23PA09445	2023-03-01	Adult	Female	FRANKLIN	Southcentral Region	39.81404	-77.55844	Dead - Roadkill
23PA09446	VSP30026	neg															neg	23PA09446	2023-03-04	Yearling	Female	ADAMS	Southcentral Region	39.7228	-77.35528	Dead - Roadkill
23PA17858	VSP30027	pos	25.529		38.91471481		20I_B.1.1.7_Alpha	595	B.1.1.7	96.5	VSP4246	Alpha	C	PQ009271	EPI_ISL_19259474	hCoV-19/deer/USA/PA-VSP30027/2023	neg	23PA17858	2023-01-02	Fawn	Female	LANCASTER	Southeast Region			Dead - Hunter / Trapper Harvest
23PA17859	VSP30028	neg															neg	23PA17859	2023-01-13	Adult	Male	UNK/OUT OF STATE				Dead - Hunter / Trapper Harvest
23PA17860	VSP30029	pos	29.73		29.78207111		failed_sanger	173	failed_wgs	2.9	VSP4247						neg	23PA17860	2022-12-10	Adult	Male	MIFFLIN	Southcentral Region			Dead - Hunter / Trapper Harvest
23PA17861	VSP30030	neg															neg	23PA17861	2023-01-13	Adult	Male	PERRY	Southcentral Region			Dead - Hunter / Trapper Harvest
23PA17862	VSP30031	neg															neg	23PA17862	2022-12-03	Adult	Male	MIFFLIN	Southcentral Region			Dead - Hunter / Trapper Harvest
23PA17863	VSP30032	pos	35.393		38.18914795		failed_pcr										neg	23PA17863	2023-01-13	Adult	Male	UNK/OUT OF STATE				Dead - Hunter / Trapper Harvest
23PA17864	VSP30033	neg															neg	23PA17864	2022-12-10	Yearling	Male	CENTRE	Northcentral Region			Dead - Hunter / Trapper Harvest
23PA17865	VSP30034	neg															neg	23PA17865	2023-01-13	Adult	Male	PERRY	Southcentral Region			Dead - Hunter / Trapper Harvest
23PA17866	VSP30035	neg															neg	23PA17866	2023-01-13	Adult	Female	CENTRE	Northcentral Region			Dead - Hunter / Trapper Harvest
23PA17867	VSP30036	neg															neg	23PA17867	2022-12-10	Adult	Female	LANCASTER	Southeast Region			Dead - Hunter / Trapper Harvest
23PA17868	VSP30037	neg															neg	23PA17868	2022-12-09	Adult	Female	MIFFLIN	Southcentral Region			Dead - Hunter / Trapper Harvest
22PA00635	VSP30038	neg															neg	22PA00635	2022-12-09	Adult	Male	CLEARFIELD	Northcentral Region	40.9773	-78.1847	Dead - Roadkill
22PA00636	VSP30039	neg															neg	22PA00636	2022-12-07	Yearling	Male	ARMSTRONG	Southwest Region	40.8125	-79.2538	Dead - Roadkill
22PA00637	VSP30040	neg															neg	22PA00637	2022-12-06	Yearling	Female	INDIANA	Southwest Region	40.9062	-79.0155	Dead - Roadkill
22PA00638	VSP30041	neg															neg	22PA00638	2022-12-13	Yearling	Male	INDIANA	Southwest Region	40.7447	-79.1077	Dead - Roadkill
22PA00639	VSP30042	neg															neg	22PA00639	2022-12-09	Adult	Male	CLEARFIELD	Northcentral Region	40.9685	-78.5978	Dead - Roadkill
22PA00640	VSP30043	neg															neg	22PA00640	2022-12-09	Yearling	Female	CLEARFIELD	Northcentral Region	40.7355	-78.7955	Dead - Roadkill
22PA00641	VSP30044	neg															neg	22PA00641	2022-12-09	Yearling	Male	CLEARFIELD	Northcentral Region	40.9937	-78.2582	Dead - Roadkill
22PA00642	VSP30045	neg															neg	22PA00642	2022-12-09	Adult	Female	CLEARFIELD	Northcentral Region	41.0065	-78.4974	Dead - Roadkill
22PA00643	VSP30046	neg															neg	22PA00643	2022-12-07	Yearling	Female	ARMSTRONG	Southwest Region	40.8822	-79.3505	Dead - Roadkill
22PA00644	VSP30047	neg															neg	22PA00644	2022-12-07	Yearling	Female	ARMSTRONG	Southwest Region	40.8006	-79.3395	Dead - Roadkill
22PA00645	VSP30048	neg		38.797													neg	22PA00645	2022-12-09	Adult	Female	INDIANA	Southwest Region	40.5402	-79.2834	Dead - Roadkill
22PA00646	VSP30049	neg															neg	22PA00646	2022-12-07	Yearling	Male	ARMSTRONG	Southwest Region	40.8942	-79.3071	Dead - Roadkill
22PA00647	VSP30050	neg		35.149		38.058											neg	22PA00647	2022-12-07	Adult	Female	ARMSTRONG	Southwest Region	40.7979	-79.3318	Dead - Roadkill
22PA00648	VSP30051	pos	31.564		37.77233887		21J_AY.4_Delta	457	AY.103	81.8	VSP4248	Delta		PQ009272	EPI_ISL_19259485	hCoV-19/deer/USA/PA-VSP30051/2022	neg	22PA00648	2022-12-09	Yearling	Female	INDIANA	Southwest Region	40.5547	-79.1604	Dead - Roadkill
22PA00662	VSP30052	neg															neg	22PA00662	2022-12-22	Adult	Male	INDIANA	Southwest Region	40.6176	-79.2237	Dead - Roadkill
22PA00663	VSP30053	neg															neg	22PA00663	2022-12-22	Adult	Female	JEFFERSON	Northwest Region	40.9621	-78.9912	Dead - Roadkill
22PA00664	VSP30054	neg															neg	22PA00664	2022-12-20	Yearling	Female	ARMSTRONG	Southwest Region	40.7981	-79.3234	Dead - Roadkill
22PA00665	VSP30055	neg															neg	22PA00665	2022-12-20	Yearling	Female	INDIANA	Southwest Region	40.6528	-79.0968	Dead - Roadkill
22PA00666	VSP30056	neg															neg	22PA00666	2022-12-20	Yearling	Female	CLEARFIELD	Northcentral Region	41.0196	-78.4461	Dead - Roadkill
22PA00667	VSP30057	neg															neg	22PA00667	2022-12-16	Yearling	Female	INDIANA	Southwest Region	40.665	-79.07	Dead - Roadkill
22PA00668	VSP30058	neg															neg	22PA00668	2022-12-13	Yearling	Male	ARMSTRONG	Southwest Region	40.8103	-79.2561	Dead - Roadkill
22PA00669	VSP30059	neg															neg	22PA00669	2022-12-18	Adult	Male	ARMSTRONG	Southwest Region	40.7851	-79.3666	Dead - Roadkill
22PA00670	VSP30060	neg	39.112				failed_pcr										neg	22PA00670	2022-12-13	Yearling	Male	ARMSTRONG	Southwest Region	40.7971	-79.2672	Dead - Roadkill
22PA00671	VSP30061	neg															neg	22PA00671	2022-12-13	Adult	Male	ARMSTRONG	Southwest Region	40.7971	-79.2672	Dead - Roadkill
22PA00672	VSP30062	neg															neg	22PA00672	2022-12-20	Yearling	Male	JEFFERSON	Northwest Region	40.9615	-79.0062	Dead - Roadkill
22PA00673	VSP30063	neg															neg	22PA00673	2022-12-20	Yearling	Male	JEFFERSON	Northwest Region	41.1308	-79.0977	Dead - Roadkill
22PA00674	VSP30064	neg															neg	22PA00674	2022-12-13	Adult	Male	INDIANA	Southwest Region	40.6209	-79.1979	Dead - Roadkill
22PA00675	VSP30065	neg															neg	22PA00675	2022-12-16	Yearling	Female	INDIANA	Southwest Region	40.6327	-79.1219	Dead - Roadkill
22PA00676	VSP30066	neg															neg	22PA00676	2022-12-13	Yearling	Female	ARMSTRONG	Southwest Region	40.9391	-79.3641	Dead - Roadkill
22PA00677	VSP30067	neg															neg	22PA00677	2022-12-13	Yearling	Female	JEFFERSON	Northwest Region	40.9161	-78.8433	Dead - Roadkill
22PA00678	VSP30068	neg															neg	22PA00678	2022-12-16	Yearling	Male	INDIANA	Southwest Region	40.6041	-79.1475	Dead - Roadkill
22PA00679	VSP30069	neg		34.879													neg	22PA00679	2022-12-13	Adult	Female	INDIANA	Southwest Region	40.6188	-79.1932	Dead - Roadkill
22PA00680	VSP30070	neg															neg	22PA00680	2022-12-16	Yearling	Female	INDIANA	Southwest Region	40.5625	-79.2516	Dead - Roadkill
22PA00681	VSP30071	neg															neg	22PA00681	2022-12-16	Adult	Female	INDIANA	Southwest Region	40.646136	-78.946334	Dead - Roadkill
22PA00682	VSP30072	neg															neg	22PA00682	2022-12-16	Yearling	Female	INDIANA	Southwest Region	40.665	-79.07	Dead - Roadkill
22PA00683	VSP30073	neg															neg	22PA00683	2022-12-16	Adult	Female	JEFFERSON	Northwest Region	41.0569	-78.815	Dead - Roadkill
22PA00684	VSP30074	neg															neg	22PA00684	2022-12-16	Adult	Female	JEFFERSON	Northwest Region	41.0475	-78.9413	Dead - Roadkill
22PA00685	VSP30075	neg															neg	22PA00685	2022-12-16	Yearling	Female	JEFFERSON	Northwest Region	41.0202	-78.9841	Dead - Roadkill
22PA00686	VSP30076	neg															neg	22PA00686	2022-12-16	Adult	Female	INDIANA	Southwest Region	40.665	-79.07	Dead - Roadkill
22PA00687	VSP30077	neg		34.981													neg	22PA00687	2022-12-22	Adult	Female	JEFFERSON	Northwest Region	41.1259	-79.1815	Dead - Roadkill
22PA00688	VSP30078	neg		35.148													neg	22PA00688	2022-12-22	Adult	Male	JEFFERSON	Northwest Region	41.1345	-78.9927	Dead - Roadkill
22PA00689	VSP30079	neg															neg	22PA00689	2022-12-20	Adult	Male	JEFFERSON	Northwest Region	41.1955	-79.1062	Dead - Roadkill
22PA00690	VSP30080	pos	35.49397278			37.14901733	failed_pcr										neg	22PA00690	2022-12-22	Yearling	Female	INDIANA	Southwest Region	40.5849	-79.1559	Dead - Roadkill
22PA00691	VSP30081	neg															neg	22PA00691	2022-12-22	Adult	Female	JEFFERSON	Northwest Region	41.122	-79.1849	Dead - Roadkill
22PA00692	VSP30082	neg															neg	22PA00692	2022-12-20	Adult	Female	INDIANA	Southwest Region	40.7599	-79.0648	Dead - Roadkill
22PA00693	VSP30083	neg															neg	22PA00693	2022-12-20	Adult	Female	INDIANA	Southwest Region	40.7599	-79.0648	Dead - Roadkill
22PA08967	VSP30084	neg															neg	22PA08967	2022-12-07	Adult	Male	HUNTINGDON	Southcentral Region	40.49581	-78.04937	Dead - Roadkill
22PA08968	VSP30085	neg															neg	22PA08968	2022-12-07	Yearling	Female	BLAIR	Southcentral Region	40.52326	-78.42791	Dead - Roadkill
22PA08970	VSP30086	neg															neg	22PA08970	2022-12-07	Yearling	Female	BLAIR	Southcentral Region	40.49497	-78.38033	Dead - Roadkill
22PA08973	VSP30087	neg															neg	22PA08973	2022-12-07	Adult	Male	BLAIR	Southcentral Region	40.64891	-78.26181	Dead - Roadkill
22PA08974	VSP30088	neg															neg	22PA08974	2022-12-07	Yearling	Female	BEDFORD	Southcentral Region	40.11519	-78.5262	Dead - Roadkill
22PA08975	VSP30089	neg															neg	22PA08975	2022-12-09	Adult	Male	BEDFORD	Southcentral Region	40.19996	-78.50284	Dead - Roadkill
22PA08976	VSP30090	neg		35.858													neg	22PA08976	2022-12-09	Yearling	Female	HUNTINGDON	Southcentral Region	40.53831	-77.9828	Dead - Roadkill
22PA08977	VSP30091	neg															neg	22PA08977	2022-12-09	Adult	Female	BEDFORD	Southcentral Region	40.16082	-78.51504	Dead - Roadkill
22PA08978	VSP30092	neg															neg	22PA08978	2022-12-09	Adult	Female	HUNTINGDON	Southcentral Region	40.46739	-78.04702	Dead - Roadkill
22PA08979	VSP30093	neg															neg	22PA08979	2022-12-06	Adult	Male	PERRY	Southcentral Region	40.30423	-77.15209	Dead - Roadkill
22PA08980	VSP30094	neg															neg	22PA08980	2022-12-12	Adult	Female	FRANKLIN	Southcentral Region	40.07594	-77.82528	Dead - Roadkill
22PA08981	VSP30095	neg															neg	22PA08981	2022-12-16	Adult	Female	BLAIR	Southcentral Region	40.69565	-78.21772	Dead - Roadkill
22PA08982	VSP30096	neg															neg	22PA08982	2022-12-11	Adult	Female	BLAIR	Southcentral Region	40.51825	-78.3633	Dead - Roadkill
22PA08983	VSP30097	neg															neg	22PA08983	2022-12-11	Yearling	Female	BLAIR	Southcentral Region	40.70761	-78.19674	Dead - Roadkill
22PA08984	VSP30098	neg															neg	22PA08984	2022-12-11	Adult	Female	BLAIR	Southcentral Region	40.7199	-78.15886	Dead - Roadkill
22PA08985	VSP30099	neg															neg	22PA08985	2022-12-11	Yearling	Female	SNYDER	Southcentral Region	40.69402	-77.2655	Dead - Roadkill
22PA08986	VSP30100	neg															neg	22PA08986	2022-12-13	Fawn	Female	FRANKLIN	Southcentral Region	39.83877	-77.90115	Dead - Roadkill
22PA08987	VSP30101	neg															neg	22PA08987	2022-12-11	Yearling	Male	HUNTINGDON	Southcentral Region	40.59133	-77.87062	Dead - Roadkill
22PA08988	VSP30102	neg		35.29491425													neg	22PA08988	2022-12-11	Yearling	Female	HUNTINGDON	Southcentral Region	40.58385	-77.90035	Dead - Roadkill
22PA08989	VSP30103	neg															neg	22PA08989	2022-12-13	Adult	Female	HUNTINGDON	Southcentral Region	40.12983	-77.88428	Dead - Roadkill
22PA08991	VSP30104	neg	33.52694				failed_pcr										neg	22PA08991	2022-12-14	Adult	Male	BEDFORD	Southcentral Region	40.19416	-78.64269	Dead - Roadkill
22PA08992	VSP30105	neg															neg	22PA08992	2022-12-14	Yearling	Female	FULTON	Southcentral Region	40.03119	-78.15592	Dead - Roadkill
22PA08993	VSP30106	pos	33.45095		33.50598717		failed_pcr										neg	22PA08993	2022-12-18	Adult	Female	FULTON	Southcentral Region	39.99817	-77.96508	Dead - Roadkill
22PA08994	VSP30107	neg															neg	22PA08994	2022-12-17	Yearling	Male	BLAIR	Southcentral Region	40.35683	-78.48875	Dead - Roadkill
22PA08995	VSP30108	neg															neg	22PA08995	2022-12-17	Adult	Female	BLAIR	Southcentral Region	40.47805	-78.43221	Dead - Roadkill
22PA08996	VSP30109	pos	34.96809			39.20614243	failed_pcr										neg	22PA08996	2022-12-17	Yearling	Female	HUNTINGDON	Southcentral Region	40.30647	-77.89295	Dead - Roadkill
22PA08997	VSP30110	neg															neg	22PA08997	2022-12-13	Yearling	Male	HUNTINGDON	Southcentral Region	40.65075	-78.199994	Dead - Roadkill
22PA08998	VSP30111	neg															neg	22PA08998	2022-12-13	Yearling	Female	HUNTINGDON	Southcentral Region	40.58483	-78.14085	Dead - Roadkill
22PA08999	VSP30112	neg															neg	22PA08999	2022-12-13	Adult	Female	BLAIR	Southcentral Region	40.65502	-78.20695	Dead - Roadkill
22PA09001	VSP30113	neg															neg	22PA09001	2022-12-14	Yearling	Male	HUNTINGDON	Southcentral Region	40.270506	-77.887081	Dead - Roadkill
22PA09002	VSP30114	neg															neg	22PA09002	2022-12-18	Adult	Male	FRANKLIN	Southcentral Region	39.82835	-77.71581	Dead - Roadkill
22PA09003	VSP30115	neg															neg	22PA09003	2022-12-14	Adult	Female	BEDFORD	Southcentral Region	39.9803	-78.61575	Dead - Roadkill
22PA09004	VSP30116	neg															neg	22PA09004	2022-12-17	Adult	Female	HUNTINGDON	Southcentral Region	40.30648	-77.89311	Dead - Roadkill
22PA09005	VSP30117	neg															neg	22PA09005	2022-12-14	Adult	Female	MIFFLIN	Southcentral Region	40.450529	-77.833428	Dead - Roadkill
22PA09007	VSP30118	neg															neg	22PA09007	2022-12-13	Adult	Female	HUNTINGDON	Southcentral Region	40.58367	-78.14155	Dead - Roadkill
22PA09008	VSP30119	pos		35.4154	24.952		failed_pcr										neg	22PA09008	2022-12-19	Adult	Female	FULTON	Southcentral Region	39.94198	-78.01245	Dead - Roadkill
22PA09009	VSP30120	neg															neg	22PA09009	2022-12-14	Yearling	Female	BEDFORD	Southcentral Region	40.014467	-78.586953	Dead - Roadkill
22PA09010	VSP30121	neg															neg	22PA09010	2022-12-13	Adult	Female	BEDFORD	Southcentral Region	40.26932	-78.25149	Dead - Roadkill
22PA09011	VSP30122	neg															neg	22PA09011	2022-12-18	Adult	Female	FULTON	Southcentral Region	39.99869	-77.96514	Dead - Roadkill
22PA07575	VSP30123	neg		35.7188													neg	22PA07575	2022-12-28	Adult	Female	DAUPHIN	Southeast Region	40.39762	-76.94856	Dead - Roadkill
22PA07576	VSP30124	neg															neg	22PA07576	2022-12-21	Yearling	Female	PERRY	Southcentral Region	40.552345	-76.989757	Dead - Roadkill
22PA07577	VSP30125	neg															neg	22PA07577	2022-12-20	Adult	Male	ADAMS	Southcentral Region	39.74131	-77.40863	Dead - Roadkill
22PA07578	VSP30126	neg															neg	22PA07578	2022-12-21	Adult	Female	MIFFLIN	Southcentral Region	40.47029	-77.72578	Dead - Roadkill
22PA07579	VSP30127	neg															neg	22PA07579	2022-12-20	Adult	Female	CUMBERLAND	Southcentral Region	40.23863	-77.05689	Dead - Roadkill
22PA07580	VSP30128	pos		34.68831	33.679		22B_BA.5.2_Omicron	443	Unassigned	3.6	VSP4249	Omicron		PQ009258	EPI_ISL_19259504	hCoV-19/deer/USA/PA-VSP30128/2022	neg	22PA07580	2022-12-20	Yearling	Female	CUMBERLAND	Southcentral Region	40.26419	-77.03298	Dead - Roadkill
23PA17086	VSP30129	neg															neg	23PA17086	2023-01-03	Yearling	Male	DAUPHIN	Southeast Region	40.39447	-76.94546	Dead - Roadkill
23PA17087	VSP30130	neg															neg	23PA17087	2023-01-03	Adult	Female	NORTHUMBERLAND	Northeast Region	40.62158	-76.9329	Dead - Roadkill
23PA17088	VSP30131	neg															neg	23PA17088	2022-12-30	Adult	Female	DAUPHIN	Southeast Region	40.4946	-76.92171	Dead - Roadkill
23PA17089	VSP30132	neg		36.2441													neg	23PA17089	2022-12-30	Adult	Female	HUNTINGDON	Southcentral Region	40.31827	-77.91815	Dead - Roadkill
23PA17091	VSP30133	pos	35.39632		26.13448906		failed_pcr										neg	23PA17091	2023-01-03	Adult	Female	DAUPHIN	Southeast Region	40.52852	-76.826	Dead - Roadkill
23PA17092	VSP30134	neg		34.14645		38.793											neg	23PA17092	2022-12-29	Yearling	Male	ADAMS	Southcentral Region	39.81972	-77.31984	Dead - Roadkill
23PA17093	VSP30135	pos	34.9869		40.05565262		failed_pcr										neg	23PA17093	2022-12-29	Yearling	Male	FRANKLIN	Southcentral Region	39.97275	-77.68435	Dead - Roadkill
23PA17094	VSP30136	pos	22.59294		37.7925787		19A_B_	579	B.1.1.7	97.6	VSP4250	Alpha	A	PQ009273	EPI_ISL_19259475	hCoV-19/deer/USA/PA-VSP30136/2022	neg	23PA17094	2022-12-28	Yearling	Female	NORTHUMBERLAND	Northeast Region	40.67752	-76.86862	Dead - Roadkill
23PA17095	VSP30137	neg															neg	23PA17095	2022-12-30	Yearling	Female	DAUPHIN	Southeast Region	40.41479	-76.98007	Dead - Roadkill
23PA17096	VSP30138	neg															neg	23PA17096	2022-12-28	Adult	Male	ADAMS	Southcentral Region	39.90475	-77.21491	Dead - Roadkill
23PA17097	VSP30139	neg															neg	23PA17097	2022-12-29	Adult	Male	FRANKLIN	Southcentral Region	39.9858	-77.67962	Dead - Roadkill
23PA17099	VSP30140	neg															neg	23PA17099	2022-12-29	Yearling	Female	CUMBERLAND	Southcentral Region	40.25646	-77.17261	Dead - Roadkill
23PA17100	VSP30141	neg		36.03539		34.056											neg	23PA17100	2022-12-30	Yearling	Male	JUNIATA	Southcentral Region	40.54963	-77.31108	Dead - Roadkill
23PA02707	VSP30142	neg															neg	23PA02707	2023-03-06	Adult	Female	CAMBRIA	Southwest Region	40.3684	-78.8743	Dead - Roadkill
23PA02708	VSP30143	neg		35.31238													neg	23PA02708	2023-03-06	Adult	Male	SOMERSET	Southwest Region	40.2148	-78.9523	Dead - Roadkill
23PA02709	VSP30144	neg															neg	23PA02709	2023-03-06	Adult	Female	CAMBRIA	Southwest Region	40.3672	-78.72	Dead - Roadkill
23PA02710	VSP30145	neg															neg	23PA02710	2023-03-06	Yearling	Female	SOMERSET	Southwest Region	40.2129	-78.96	Dead - Roadkill
23PA02711	VSP30146	neg															neg	23PA02711	2023-03-06	Yearling	Female	SOMERSET	Southwest Region	40.212	-78.9637	Dead - Roadkill
23PA02712	VSP30147	neg															neg	23PA02712	2023-03-06	Yearling	Male	SOMERSET	Southwest Region	40.1283	-79.0876	Dead - Roadkill
23PA02713	VSP30148	neg															neg	23PA02713	2023-03-06	Adult	Female	CAMBRIA	Southwest Region	40.654	-78.7257	Dead - Roadkill
23PA02714	VSP30149	neg		26.84891													neg	23PA02714	2023-03-06	Adult	Female	CAMBRIA	Southwest Region	40.4261	-78.8573	Dead - Roadkill
23PA02715	VSP30150	neg															neg	23PA02715	2023-03-06	Yearling	Male	WESTMORELAND	Southwest Region	40.3217	-79.3175	Dead - Roadkill
23PA02716	VSP30151	neg															neg	23PA02716	2023-03-10	Adult	Female	WESTMORELAND	Southwest Region	40.4241	-79.401	Dead - Roadkill
23PA02717	VSP30152	neg															neg	23PA02717	2023-03-10	Adult	Female	SOMERSET	Southwest Region	40.0779	-78.9134	Dead - Roadkill
23PA02718	VSP30153	neg															neg	23PA02718	2023-03-10	Adult	Female	SOMERSET	Southwest Region	40.0003	-79.0826	Dead - Roadkill
23PA02719	VSP30154	neg															neg	23PA02719	2023-03-10	Yearling	Male	SOMERSET	Southwest Region	40.0395	-78.771	Dead - Roadkill
23PA02720	VSP30155	neg															neg	23PA02720	2023-03-10	Yearling	Male	SOMERSET	Southwest Region	40.0501	-78.8071	Dead - Roadkill
23PA02721	VSP30156	neg															neg	23PA02721	2023-03-10	Adult	Female	SOMERSET	Southwest Region	39.9435	-78.762	Dead - Roadkill
23PA02722	VSP30157	neg		7.89672													neg	23PA02722	2023-03-10	Adult	Female	SOMERSET	Southwest Region	39.9178	-78.9147	Dead - Roadkill
22PA15771	VSP30162	neg															neg	22PA15771	2022-11-16	Yearling	Male	CAMBRIA	Southwest Region	40.4481	-78.5784	Dead - Roadkill
22PA15772	VSP30163	neg															neg	22PA15772	2022-11-11	Yearling	Male	WESTMORELAND	Southwest Region	40.3067	-79.4092	Dead - Roadkill
22PA15773	VSP30164	neg															neg	22PA15773	2022-11-16	Adult	Male	INDIANA	Southwest Region	40.4465	-79.0913	Dead - Roadkill
22PA15774	VSP30165	neg															neg	22PA15774	2022-11-16	Yearling	Male	CAMBRIA	Southwest Region	40.4741	-78.745	Dead - Roadkill
22PA15775	VSP30166	neg															neg	22PA15775	2022-11-11	Yearling	Male	INDIANA	Southwest Region	40.5149	-79.0523	Dead - Roadkill
22PA15776	VSP30167	neg															neg	22PA15776	2022-11-11	Adult	Male	CAMBRIA	Southwest Region	40.443	-78.8886	Dead - Roadkill
22PA15777	VSP30168	neg															neg	22PA15777	2022-11-16	Yearling	Male	INDIANA	Southwest Region	40.5723	-78.9629	Dead - Roadkill
22PA15778	VSP30169	neg															neg	22PA15778	2022-11-16	Yearling	Male	CAMBRIA	Southwest Region	40.463169	-78.637449	Dead - Roadkill
22PA15779	VSP30170	neg															neg	22PA15779	2022-11-14	Yearling	Female	INDIANA	Southwest Region	40.4514	-79.163	Dead - Roadkill
22PA15780	VSP30171	neg															neg	22PA15780	2022-11-16	Yearling	Male	CAMBRIA	Southwest Region	40.552	-78.5207	Dead - Roadkill
22PA15781	VSP30172	neg		39.677													neg	22PA15781	2022-11-16	Yearling	Male	INDIANA	Southwest Region	40.4528	-79.1395	Dead - Roadkill
22PA15782	VSP30173	neg															neg	22PA15782	2022-11-16	Yearling	Male	CAMBRIA	Southwest Region	40.4544	-78.6147	Dead - Roadkill
22PA15783	VSP30174	neg															neg	22PA15783	2022-11-14	Yearling	Male	INDIANA	Southwest Region	40.4498	-79.1798	Dead - Roadkill
22PA15784	VSP30175	neg		38.659													neg	22PA15784	2022-11-11	Yearling	Female	SOMERSET	Southwest Region	40.2125	-78.9628	Dead - Roadkill
22PA15785	VSP30176	neg															neg	22PA15785	2022-11-16	Adult	Female	CAMBRIA	Southwest Region	40.3789	-78.7258	Dead - Roadkill
22PA15786	VSP30177	neg															neg	22PA15786	2022-11-16	Yearling	Male	CAMBRIA	Southwest Region	40.2506	-78.8477	Dead - Roadkill
22PA15787	VSP30178	neg															neg	22PA15787	2022-11-16	Adult	Female	CAMBRIA	Southwest Region	40.5216	-78.5753	Dead - Roadkill
22PA15788	VSP30179	neg															neg	22PA15788	2022-11-16	Yearling	Male	CAMBRIA	Southwest Region	40.3791	-78.7335	Dead - Roadkill
22PA15789	VSP30180	neg															neg	22PA15789	2022-11-16	Yearling	Male	CAMBRIA	Southwest Region	40.4488	-78.8282	Dead - Roadkill
22PA15790	VSP30181	neg															neg	22PA15790	2022-11-16	Yearling	Male	SOMERSET	Southwest Region	39.9775	-78.9734	Dead - Roadkill
22PA15791	VSP30182	neg															neg	22PA15791	2022-11-16	Adult	Male	SOMERSET	Southwest Region	40.178	-78.9886	Dead - Roadkill
22PA15792	VSP30183	neg															neg	22PA15792	2022-11-16	Yearling	Male	SOMERSET	Southwest Region	40.1347	-79.0853	Dead - Roadkill
22PA15793	VSP30184	neg															neg	22PA15793	2022-11-16	Adult	Female	WESTMORELAND	Southwest Region	40.2684	-79.1383	Dead - Roadkill
22PA15794	VSP30185	neg		36.047													neg	22PA15794	2022-11-16	Adult	Male	SOMERSET	Southwest Region	39.9482	-79.0462	Dead - Roadkill
22PA15795	VSP30186	neg															neg	22PA15795	2022-11-11	Yearling	Female	SOMERSET	Southwest Region	39.8627	-79.0366	Dead - Roadkill
22PA15796	VSP30187	neg															neg	22PA15796	2022-11-11	Yearling	Female	SOMERSET	Southwest Region	40.0226	-79.0566	Dead - Roadkill
22PA15797	VSP30188	neg															neg	22PA15797	2022-11-14	Yearling	Female	SOMERSET	Southwest Region	39.883	-79.045	Dead - Roadkill
22PA15798	VSP30189	pos	38.12		36.60175705		failed_pcr										neg	22PA15798	2022-11-14	Yearling	Male	SOMERSET	Southwest Region	39.9221	-79.0505	Dead - Roadkill
22PA15799	VSP30190	neg															neg	22PA15799	2022-11-16	Yearling	Male	CAMBRIA	Southwest Region	40.4351	-78.9217	Dead - Roadkill
22PA16035	VSP30191	neg															neg	22PA16035	2022-11-17	Yearling	Female	WESTMORELAND	Southwest Region	40.3057	-79.3935	Dead - Roadkill
22PA16036	VSP30192	neg															neg	22PA16036	2022-11-17	Adult	Female	INDIANA	Southwest Region	40.4228	-79.0188	Dead - Roadkill
22PA16037	VSP30193	neg															neg	22PA16037	2022-11-17	Adult	Female	WESTMORELAND	Southwest Region	40.3473	-79.2893	Dead - Roadkill
22PA16038	VSP30194	neg															neg	22PA16038	2022-11-17	Adult	Female	WESTMORELAND	Southwest Region	40.2667	-79.1207	Dead - Roadkill
22PA16040	VSP30195	neg		38.349													neg	22PA16040	2022-11-17	Adult	Male	WESTMORELAND	Southwest Region	40.3797	-79.2657	Dead - Roadkill
22PA16041	VSP30196	neg															neg	22PA16041	2022-11-17	Yearling	Male	SOMERSET	Southwest Region	40.0875	-78.9036	Dead - Roadkill
22PA16042	VSP30197	neg															neg	22PA16042	2022-11-17	Adult	Female	SOMERSET	Southwest Region	40.2033	-78.7086	Dead - Roadkill
22PA16043	VSP30198	neg															neg	22PA16043	2022-11-17	Adult	Female	CAMBRIA	Southwest Region	40.5455	-78.7798	Dead - Roadkill
22PA15800	VSP30199	neg															neg	22PA15800	2022-11-16	Adult	Male	WESTMORELAND	Southwest Region	40.2488	-79.2504	Dead - Roadkill
22PA16039	VSP30200	pos	38.106		35.8499794		failed_sanger		failed_wgs	1	VSP4251						neg	22PA16039	2022-11-17	Yearling	Male	INDIANA	Southwest Region	40.438	-79.2395	Dead - Roadkill
22PA15801	VSP30201	neg															neg	22PA15801	2022-11-16	Yearling	Male	CAMBRIA	Southwest Region	40.2775	-78.7982	Dead - Roadkill
22PA15802	VSP30202	neg															neg	22PA15802	2022-11-11	Yearling	Male	SOMERSET	Southwest Region	40.167	-79.0951	Dead - Roadkill
22PA15803	VSP30203	neg		35.509													neg	22PA15803	2022-11-11	Adult	Female	SOMERSET	Southwest Region	40.1416	-79.0093	Dead - Roadkill
22PA15804	VSP30204	neg															neg	22PA15804	2022-11-11	Adult	Female	SOMERSET	Southwest Region	40.0564	-78.8232	Dead - Roadkill
22PA15805	VSP30205	neg															neg	22PA15805	2022-11-11	Yearling	Female	SOMERSET	Southwest Region	40.1062	-79.0909	Dead - Roadkill
22PA15806	VSP30206	neg															neg	22PA15806	2022-11-09	Yearling	Male	SOMERSET	Southwest Region	39.9699	-78.9553	Dead - Roadkill
22PA15807	VSP30207	neg		34.694													neg	22PA15807	2022-11-09	Yearling	Male	SOMERSET	Southwest Region	40.0876	-78.9062	Dead - Roadkill
22PA15808	VSP30208	neg															neg	22PA15808	2022-11-16	Yearling	Male	INDIANA	Southwest Region	40.4763	-79.0411	Dead - Roadkill
22PA15809	VSP30209	neg															neg	22PA15809	2022-11-16	Undetermined	Male	INDIANA	Southwest Region	40.533452	-78.897565	Dead - Roadkill
22PA15810	VSP30210	neg															neg	22PA15810	2022-11-16	Yearling	Male	CAMBRIA	Southwest Region	40.4481	-78.5784	Dead - Roadkill
22PA15811	VSP30211	neg															neg	22PA15811	2022-11-16	Adult	Male	INDIANA	Southwest Region	40.4549	-79.1281	Dead - Roadkill
22PA15812	VSP30212	neg															neg	22PA15812	2022-11-16	Adult	Female	INDIANA	Southwest Region	40.5795	-78.9981	Dead - Roadkill
22PA16047	VSP30213	neg															neg	22PA16047	2022-11-21	Yearling	Female	CAMBRIA	Southwest Region	40.2649	-78.8538	Dead - Roadkill
22PA16048	VSP30214	neg															neg	22PA16048	2022-11-19	Yearling	Male	INDIANA	Southwest Region	40.4644	-79.0404	Dead - Roadkill
22PA16049	VSP30215	neg															neg	22PA16049	2022-11-21	Yearling	Male	SOMERSET	Southwest Region	40.0679	-79.0559	Dead - Roadkill
22PA16050	VSP30216	pos	34.489		31.0519886		failed_pcr										neg	22PA16050	2022-11-21	Yearling	Male	SOMERSET	Southwest Region	40.1654	-79.0877	Dead - Roadkill
22PA16051	VSP30217	neg															neg	22PA16051	2022-11-21	Adult	Female	SOMERSET	Southwest Region	40.0934	-78.955	Dead - Roadkill
22PA19371	VSP30218	neg															neg	22PA19371	2022-12-26	Adult	Female	LYCOMING	Northcentral Region			Dead - Hunter / Trapper Harvest
22PA19372	VSP30219	neg															neg	22PA19372	2022-12-26	Fawn	Male	LYCOMING	Northcentral Region			Dead - Hunter / Trapper Harvest
22PA19373	VSP30220	neg															neg	22PA19373	2022-11-26	Adult	Male	LYCOMING	Northcentral Region			Dead - Hunter / Trapper Harvest
22PA04029	VSP30221	neg															neg	22PA04029	2022-12-10	Adult	Female	CAMBRIA	Southwest Region			Dead - Hunter / Trapper Harvest
22PA04030	VSP30222	pos	29.10601			29.39602089	failed_pcr										neg	22PA04030	2022-12-10	Adult	Female	CLEARFIELD	Northcentral Region			Dead - Hunter / Trapper Harvest
22PA04031	VSP30223	pos	28.41744		36.67599106		failed_sanger		failed_wgs	0.5	VSP4211						neg	22PA04031	2022-12-10	Adult	Unknown	CLEARFIELD	Northcentral Region			Dead - Hunter / Trapper Harvest
22PA04032	VSP30224	pos	35.52368		35.03815079		failed_pcr										neg	22PA04032	2022-12-08	Fawn	Female	CLEARFIELD	Northcentral Region			Dead - Hunter / Trapper Harvest
22PA04033	VSP30225	neg															neg	22PA04033	2022-11-26	Yearling	Female	CLEARFIELD	Northcentral Region			Dead - Hunter / Trapper Harvest
22PA04034	VSP30226	pos	30.67754		29.66317272		failed_pcr										neg	22PA04034	2022-11-28	Adult	Female	CLEARFIELD	Northcentral Region			Dead - Hunter / Trapper Harvest
23PA04951	VSP30227	neg															neg	23PA04951	2022-12-29	Adult	Female	LYCOMING	Northcentral Region			Dead - Hunter / Trapper Harvest
23PA04952	VSP30228	neg															neg	23PA04952	2022-12-30	Adult	Female	UNION	Northcentral Region			Dead - Hunter / Trapper Harvest
23PA04953	VSP30229	neg															neg	23PA04953	2023-01-02	Yearling	Female	LYCOMING	Northcentral Region			Dead - Hunter / Trapper Harvest
23PA04954	VSP30230	neg															neg	23PA04954	2023-01-02	Adult	Female	LYCOMING	Northcentral Region			Dead - Hunter / Trapper Harvest
23PA04955	VSP30231	neg															neg	23PA04955	2022-12-10	Adult	Male	LYCOMING	Northcentral Region			Dead - Hunter / Trapper Harvest
23PA04956	VSP30232	pos	29.00379			38.62755203	20I_B.1.1.7_Alpha	592	B.1.1.7	98.9	VSP4212	Alpha	A	PQ009274	EPI_ISL_19259498	hCoV-19/deer/USA/PA-VSP30232/2023	neg	23PA04956	2023-01-03	Yearling	Male	UNION	Northcentral Region			Dead - Hunter / Trapper Harvest
23PA04957	VSP30233	neg															neg	23PA04957	2023-01-02	Fawn	Female	NORTHUMBERLAND	Northeast Region			Dead - Hunter / Trapper Harvest
23PA04958	VSP30234	neg															neg	23PA04958	2022-12-28	Fawn	Male	LYCOMING	Northcentral Region			Dead - Hunter / Trapper Harvest
23PA04959	VSP30235	neg		38.349													neg	23PA04959	2022-12-31	Fawn	Female	LYCOMING	Northcentral Region			Dead - Hunter / Trapper Harvest
23PA04960	VSP30236	neg															neg	23PA04960	2022-12-30	Adult	Female	LYCOMING	Northcentral Region			Dead - Hunter / Trapper Harvest
23PA04961	VSP30237	neg	36.206				failed_pcr										neg	23PA04961	2022-12-27	Adult	Male	LYCOMING	Northcentral Region			Dead - Hunter / Trapper Harvest
23PA06091	VSP30238	neg															neg	23PA06091	2022-12-31	Yearling	Female	CLEARFIELD	Northcentral Region			Dead - Hunter / Trapper Harvest
23PA06092	VSP30239	neg															neg	23PA06092	2022-12-02	Yearling	Male	CLEARFIELD	Northcentral Region			Dead - Hunter / Trapper Harvest
23PA06094	VSP30240	neg															neg	23PA06094	2022-12-31	Fawn	Female	CLEARFIELD	Northcentral Region			Dead - Hunter / Trapper Harvest
22PA00177	VSP30241	neg															neg	22PA00177	2022-09-29	Yearling	Male	CLEARFIELD	Northcentral Region	40.7884	-78.3641	Dead - Roadkill
22PA00178	VSP30242	neg		35.346													neg	22PA00178	2022-09-29	Yearling	Male	CLEARFIELD	Northcentral Region	40.8785	-78.7417	Dead - Roadkill
22PA00179	VSP30243	pos	31.019		40.10186958		failed_pcr										neg	22PA00179	2022-09-29	Yearling	Female	CLEARFIELD	Northcentral Region	40.9585	-78.5177	Dead - Roadkill
22PA00180	VSP30244	neg															neg	22PA00180	2022-09-29	Yearling	Male	CLEARFIELD	Northcentral Region	40.7858	-78.3681	Dead - Roadkill
22PA00181	VSP30245	neg															neg	22PA00181	2022-09-24	Adult	Female	JEFFERSON	Northwest Region	41.1367	-78.998	Dead - Roadkill
22PA00182	VSP30246	neg															neg	22PA00182	2022-09-30	Yearling	Male	JEFFERSON	Northwest Region	40.9679	-78.92781	Dead - Permitted
21PA00196	VSP30247	neg															neg	21PA00196	2021-04-05	Adult	Female	INDIANA	Southwest Region	40.7037	-79.1002	Dead - Roadkill
22PA00197	VSP30248	neg	35.34				failed_pcr										neg	22PA00197	2022-10-11	Yearling	Male	INDIANA	Southwest Region	40.76361	-79.05972	Dead - Roadkill
22PA00198	VSP30249	neg		36.385		38.357											neg	22PA00198	2022-10-11	Adult	Female	INDIANA	Southwest Region	40.76361	-79.05972	Dead - Roadkill
22PA00199	VSP30250	neg		36.537		37.256											neg	22PA00199	2022-10-11	Yearling	Female	CLEARFIELD	Northcentral Region	40.98053	-78.301857	Dead - Roadkill
22PA19226	VSP30285	neg															neg	22PA19226	2022-10-21	Adult	Female	NORTHUMBERLAND	Northeast Region	41.110498	-76.778922	Dead - Roadkill
22PA19227	VSP30286	neg															neg	22PA19227	2022-10-21	Adult	Female	MONTOUR	Northeast Region	41.040837	-76.713877	Dead - Roadkill
22PA19228	VSP30287	neg															neg	22PA19228	2022-10-19	Adult	Female	COLUMBIA	Northeast Region	41.167031	-76.315174	Dead - Roadkill
22PA19229	VSP30288	pos	36.249			42.19697189	failed_pcr										neg	22PA19229	2022-10-20	Yearling	Male	LYCOMING	Northcentral Region	41.261433	-76.988048	Dead - Roadkill
22PA19230	VSP30289	neg															neg	22PA19230	2022-10-19	Yearling	Male	LYCOMING	Northcentral Region	41.329245	-76.993273	Dead - Roadkill
22PA19231	VSP30290	neg															neg	22PA19231	2022-10-15	Adult	Female	LYCOMING	Northcentral Region			Dead - Hunter / Trapper Harvest
22PA19232	VSP30291	neg															neg	22PA19232	2022-10-22	Adult	Female	LYCOMING	Northcentral Region	41.2547462	-76.8891823	Dead - Roadkill
22PA03002	VSP30292	neg															neg	22PA03002	2022-10-24	Yearling	Female	CLEARFIELD	Northcentral Region			Dead - Hunter / Trapper Harvest
22PA03003	VSP30293	neg															neg	22PA03003	2022-10-17	Yearling	Female	JEFFERSON	Northwest Region			Dead - Hunter / Trapper Harvest
22PA03004	VSP30294	neg															neg	22PA03004	2022-10-17	Yearling	Female	CLEARFIELD	Northcentral Region			Dead - Hunter / Trapper Harvest
22PA03005	VSP30295	neg															neg	22PA03005	2022-10-15	Fawn	Female	CLEARFIELD	Northcentral Region			Dead - Hunter / Trapper Harvest
22PA03006	VSP30296	neg															neg	22PA03006	2022-10-15	Adult	Female	CLEARFIELD	Northcentral Region			Dead - Hunter / Trapper Harvest
22PA03007	VSP30297	neg															neg	22PA03007	2022-10-06	Adult	Female	CLEARFIELD	Northcentral Region			Dead - Hunter / Trapper Harvest
22PA03008	VSP30298	neg															neg	22PA03008	2022-10-12	Yearling	Female	INDIANA	Southwest Region			Dead - Hunter / Trapper Harvest
22PA03009	VSP30299	neg															neg	22PA03009	2022-10-17	Adult	Female	CENTRE	Northcentral Region			Dead - Hunter / Trapper Harvest
22PA03010	VSP30300	neg															neg	22PA03010	2022-10-15	Yearling	Female	CLEARFIELD	Northcentral Region			Dead - Hunter / Trapper Harvest
22PA03011	VSP30301	neg															neg	22PA03011	2022-10-15	Yearling	Female	CLEARFIELD	Northcentral Region			Dead - Hunter / Trapper Harvest
22PA19207	VSP30302	neg															neg	22PA19207	2022-10-21	Adult	Female	CENTRE	Northcentral Region			Dead - Hunter / Trapper Harvest
22PA19208	VSP30303	neg															neg	22PA19208	2022-10-24	Adult	Female	LYCOMING	Northcentral Region			Dead - Hunter / Trapper Harvest
22PA19209	VSP30304	neg															neg	22PA19209	2022-10-21	Fawn	Female	CENTRE	Northcentral Region			Dead - Hunter / Trapper Harvest
22PA19210	VSP30305	neg															neg	22PA19210	2022-10-15	Yearling	Female	PERRY	Southcentral Region			Dead - Hunter / Trapper Harvest
22PA19211	VSP30306	pos	36.486		35.35187531		19A_B_	577	Unassigned	34.2	VSP4254	Alpha			EPI_ISL_19259488	hCoV-19/deer/USA/PA-VSP30306/2022	neg	22PA19211	2022-10-21	Adult	Female	LYCOMING	Northcentral Region			Dead - Hunter / Trapper Harvest
22PA19212	VSP30307	neg	37.56				failed_pcr										neg	22PA19212	2022-10-20	Yearling	Female	CENTRE	Northcentral Region			Dead - Hunter / Trapper Harvest
22PA19213	VSP30308	neg															neg	22PA19213	2022-10-20	Yearling	Female	LYCOMING	Northcentral Region			Dead - Hunter / Trapper Harvest
22PA19214	VSP30309	neg															neg	22PA19214	2022-10-22	Yearling	Male	LYCOMING	Northcentral Region			Dead - Hunter / Trapper Harvest
22PA19215	VSP30310	neg															neg	22PA19215	2022-10-21	Adult	Female	LYCOMING	Northcentral Region			Dead - Hunter / Trapper Harvest
22PA19216	VSP30311	neg															neg	22PA19216	2022-10-22	Adult	Female	LYCOMING	Northcentral Region			Dead - Hunter / Trapper Harvest
22PA19217	VSP30312	neg															neg	22PA19217	2022-10-21	Yearling	Female	UNK/OUT OF STATE				Dead - Hunter / Trapper Harvest
22PA19218	VSP30313	neg															neg	22PA19218	2022-10-21	Adult	Female	LYCOMING	Northcentral Region			Dead - Hunter / Trapper Harvest
22PA19219	VSP30314	neg															neg	22PA19219	2022-10-21	Adult	Female	UNION	Northcentral Region			Dead - Hunter / Trapper Harvest
22PA19220	VSP30315	neg															neg	22PA19220	2022-10-22	Yearling	Female	LYCOMING	Northcentral Region			Dead - Hunter / Trapper Harvest
22PA19221	VSP30316	neg															neg	22PA19221	2022-10-21	Yearling	Female	LYCOMING	Northcentral Region			Dead - Hunter / Trapper Harvest
22PA03012	VSP30317	neg															neg	22PA03012	2022-10-15	Adult	Female	INDIANA	Southwest Region			Dead - Hunter / Trapper Harvest
22PA03013	VSP30318	neg															neg	22PA03013	2022-10-14	Adult	Female	CLEARFIELD	Northcentral Region			Dead - Hunter / Trapper Harvest
22PA03014	VSP30319	neg															neg	22PA03014	2022-10-08	Adult	Female	CLEARFIELD	Northcentral Region			Dead - Hunter / Trapper Harvest
22PA03015	VSP30320	neg															neg	22PA03015	2022-10-15	Fawn	Female	INDIANA	Southwest Region			Dead - Hunter / Trapper Harvest
22PA19202	VSP30321	neg															neg	22PA19202	2022-10-21	Fawn	Female	LYCOMING	Northcentral Region			Dead - Hunter / Trapper Harvest
22PA19203	VSP30322	neg															neg	22PA19203	2022-10-20	Fawn	Male	LYCOMING	Northcentral Region			Dead - Hunter / Trapper Harvest
22PA19204	VSP30323	neg															neg	22PA19204	2022-10-24	Adult	Female	CENTRE	Northcentral Region			Dead - Hunter / Trapper Harvest
22PA19205	VSP30324	neg															neg	22PA19205	2022-10-22	Fawn	Male	CENTRE	Northcentral Region			Dead - Hunter / Trapper Harvest
22PA19206	VSP30325	neg															neg	22PA19206	2022-10-21	Adult	Female	UNION	Northcentral Region			Dead - Hunter / Trapper Harvest
22PA19222	VSP30326	neg															neg	22PA19222	2022-10-20		Female	CENTRE	Northcentral Region			Dead - Hunter / Trapper Harvest
22PA19223	VSP30327	neg															neg	22PA19223	2022-10-22	Fawn	Female	LYCOMING	Northcentral Region			Dead - Hunter / Trapper Harvest
22PA00490	VSP30328	neg															neg	22PA00490	2022-12-01	Adult	Male	JEFFERSON	Northwest Region	41.0154	-78.9834	Dead - Roadkill
22PA00491	VSP30329	neg	33.155				failed_pcr										neg	22PA00491	2022-11-29	Yearling	Male	INDIANA	Southwest Region	40.9031	-79.0365	Dead - Roadkill
22PA00492	VSP30330	neg															neg	22PA00492	2022-12-01	Yearling	Male	JEFFERSON	Northwest Region	40.9575	-79.07	Dead - Roadkill
22PA00493	VSP30331	neg															neg	22PA00493	2022-12-01	Yearling	Male	JEFFERSON	Northwest Region	41.1301	-78.8146	Dead - Roadkill
22PA00494	VSP30332	neg															neg	22PA00494	2022-12-01	Yearling	Male	JEFFERSON	Northwest Region	41.1641	-78.79	Dead - Roadkill
22PA00495	VSP30333	neg															neg	22PA00495	2022-12-01	Yearling	Male	JEFFERSON	Northwest Region	41.2105	-78.9617	Dead - Roadkill
22PA00497	VSP30335	neg															neg	22PA00497	2022-12-01	Yearling	Female	JEFFERSON	Northwest Region	41.2105	-78.9617	Dead - Roadkill
22PA00498	VSP30336	neg															neg	22PA00498	2022-12-01	Adult	Female	JEFFERSON	Northwest Region	41.148	-79.024	Dead - Roadkill
22PA00560	VSP30337	neg															neg	22PA00560	2022-12-07	Adult	Female	INDIANA	Southwest Region	40.655817	-79.115272	Dead - Roadkill
22PA00561	VSP30338	neg															neg	22PA00561	2022-12-07	Adult	Female	INDIANA	Southwest Region	40.8161	-79.0519	Dead - Roadkill
22PA00562	VSP30339	neg															neg	22PA00562	2022-12-07	Yearling	Female	JEFFERSON	Northwest Region	41.0591	-79.1036	Dead - Roadkill
22PA00563	VSP30340	neg															neg	22PA00563	2022-12-05	Yearling	Female	INDIANA	Southwest Region	40.8149	-79.1865	Dead - Roadkill
22PA00571	VSP30341	neg		35.323		38.404											neg	22PA00571	2022-12-06	Yearling	Male	CLEARFIELD	Northcentral Region	41.0035	-78.1309	Dead - Roadkill
22PA00572	VSP30342	neg															neg	22PA00572	2022-12-06	Yearling	Male	INDIANA	Southwest Region	40.7005	-78.988	Dead - Roadkill
22PA00573	VSP30343	neg															neg	22PA00573	2022-12-05	Adult	Male	INDIANA	Southwest Region	40.8339	-79.0958	Dead - Roadkill
22PA00575	VSP30344	neg															neg	22PA00575	2022-12-02	Yearling	Female	JEFFERSON	Northwest Region	41.0396	-78.9472	Dead - Roadkill
22PA00576	VSP30345	neg															neg	22PA00576	2022-12-07	Yearling	Female	INDIANA	Southwest Region	40.6061	-79.1311	Dead - Roadkill
22PA00577	VSP30346	neg		27.536													neg	22PA00577	2022-12-06	Yearling	Female	CLEARFIELD	Northcentral Region	41.0094	-78.4331	Dead - Roadkill
22PA00578	VSP30347	neg															neg	22PA00578	2022-12-05	Yearling	Male	INDIANA	Southwest Region	40.754	-79.1168	Dead - Roadkill
22PA00579	VSP30348	neg															neg	22PA00579	2022-12-05	Yearling	Male	INDIANA	Southwest Region	40.7832	-79.1583	Dead - Roadkill
22PA00580	VSP30349	neg															neg	22PA00580	2022-12-05	Yearling	Male	INDIANA	Southwest Region	40.8841	-79.0637	Dead - Roadkill
22PA00581	VSP30350	neg															neg	22PA00581	2022-12-07	Adult	Female	INDIANA	Southwest Region	40.6819	-79.1022	Dead - Roadkill
22PA00582	VSP30351	neg															neg	22PA00582	2022-12-06	Yearling	Female	CLEARFIELD	Northcentral Region	41.015	-78.1215	Dead - Roadkill
22PA00585	VSP30352	neg															neg	22PA00585	2022-12-07	Adult	Female	JEFFERSON	Northwest Region	41.1511	-78.9308	Dead - Roadkill
22PA00586	VSP30353	pos	28.699		36.128		21J_AY.4_Delta	455	B.1.617.2	39.8	VSP4255	Delta		PQ009259	EPI_ISL_19259503	hCoV-19/deer/USA/PA-VSP30353/2022	neg	22PA00586	2022-12-07	Adult	Female	JEFFERSON	Northwest Region	41.1569	-78.8205	Dead - Roadkill
22PA00587	VSP30354	pos		34.549	34.966		failed_pcr										neg	22PA00587	2022-12-02	Adult	Male	JEFFERSON	Northwest Region	41.1132	-78.9699	Dead - Roadkill
22PA00588	VSP30355	neg															neg	22PA00588	2022-12-02	Adult	Male	CLEARFIELD	Northcentral Region	41.0884	-78.7978	Dead - Roadkill
22PA00589	VSP30356	pos	24.347		24.479		21J_AY.4_Delta	454	AY.103	99.2	VSP4215	Delta	B	PQ009275	EPI_ISL_19259477	hCoV-19/deer/USA/PA-VSP30356/2022	neg	22PA00589	2022-12-02	Adult	Male	CLEARFIELD	Northcentral Region	40.7552	-78.4104	Dead - Roadkill
22PA00590	VSP30357	pos	24.832		26.043		failed_sanger		Unassigned	46	VSP4257						neg	22PA00590	2022-12-07	Adult	Female	CLEARFIELD	Northcentral Region	40.9938	-78.2116	Dead - Roadkill
22PA00591	VSP30358	pos	32.811		35.939		failed_pcr										neg	22PA00591	2022-12-07	Yearling	Male	JEFFERSON	Northwest Region	41.1508	-78.8475	Dead - Roadkill
22PA00592	VSP30359	pos	32.074		35.973		failed_pcr										neg	22PA00592	2022-12-02	Adult	Female	CLEARFIELD	Northcentral Region	40.7734	-78.3806	Dead - Roadkill
22PA00593	VSP30360	pos	32.663		37.918		21J_AY.4_Delta	460	failed_wgs	0	VSP4258	Delta		PQ009260	EPI_ISL_19259496	hCoV-19/deer/USA/PA-VSP30360/2022	neg	22PA00593	2022-12-02	Adult	Female	CLEARFIELD	Northcentral Region	40.8968	-78.692	Dead - Roadkill
22PA00594	VSP30361	pos	33.06		37.401		21J_AY.4_Delta	414	Unassigned	3.1	VSP4259	Delta		PQ009261	EPI_ISL_19259505	hCoV-19/deer/USA/PA-VSP30361/2022	neg	22PA00594	2022-12-02	Adult	Male	ELK	Northcentral Region	41.2933	-78.6885	Dead - Roadkill
22PA00595	VSP30362	pos	33.245		34.217		21J_AY.4_Delta	245	Unassigned	6	VSP4260	Delta		PQ009262	EPI_ISL_19259506	hCoV-19/deer/USA/PA-VSP30362/2022	neg	22PA00595	2022-12-02	Adult	Female	CLEARFIELD	Northcentral Region	40.9483	-78.3746	Dead - Roadkill
22PA00596	VSP30363	pos	32.313		34.872		21J_AY.4_Delta	494	AY.103	72.1	VSP4261	Delta		PQ009276	EPI_ISL_19259481	hCoV-19/deer/USA/PA-VSP30363/2022	neg	22PA00596	2022-12-02	Adult	Female	INDIANA	Southwest Region	40.7878	-78.8525	Dead - Roadkill
22PA00598	VSP30364	pos	30.514			29.79	19A_B_	595	AY.103	70.6	VSP4221	Delta			EPI_ISL_19259480	hCoV-19/deer/USA/PA-VSP30364/2022	neg	22PA00598	2022-12-02	Yearling	Female	CLEARFIELD	Northcentral Region	40.9114	-78.3813	Dead - Roadkill
22PA00600	VSP30365	pos	28.795		28.56		19A_B_	580	AY.103	59.3	VSP4222	Delta			EPI_ISL_19259492	hCoV-19/deer/USA/PA-VSP30365/2022	neg	22PA00600	2022-12-02	Yearling	Female	CLEARFIELD	Northcentral Region	41.0228	-78.4179	Dead - Roadkill
22PA00601	VSP30366	pos		35.774	38.123		failed_pcr										neg	22PA00601	2022-12-02	Yearling	Male	INDIANA	Southwest Region	40.7803	-78.8567	Dead - Roadkill
22PA00602	VSP30367	pos		32.761	35.607		21J_AY.4_Delta	402	AY.103	95	VSP4264	Delta	B	PQ009277	EPI_ISL_19259473	hCoV-19/deer/USA/PA-VSP30367/2022	neg	22PA00602	2022-12-02	Yearling	Male	ELK	Northcentral Region	41.4511	-78.6787	Dead - Roadkill
22PA00609	VSP30368	neg															neg	22PA00609	2022-11-28	Yearling	Male	JEFFERSON	Northwest Region			Dead - Hunter / Trapper Harvest
22PA00610	VSP30369	neg															neg	22PA00610	2022-12-10	Adult	Female	JEFFERSON	Northwest Region			Dead - Hunter / Trapper Harvest
22PA00611	VSP30370	neg															neg	22PA00611	2022-12-10	Adult	Female	JEFFERSON	Northwest Region			Dead - Hunter / Trapper Harvest
22PA00612	VSP30371	neg															neg	22PA00612	2022-11-27	Fawn	Male	POTTER	Northcentral Region			Dead - Hunter / Trapper Harvest
22PA00619	VSP30372	neg															neg	22PA00619	2022-12-09	Yearling	Female	JEFFERSON	Northwest Region			Dead - Hunter / Trapper Harvest
22PA00620	VSP30373	neg															neg	22PA00620	2022-12-09	Adult	Male	FOREST	Northwest Region			Dead - Hunter / Trapper Harvest
22PA00616	VSP30378	neg															neg	22PA00616	2022-12-10	Fawn	Female	JEFFERSON	Northwest Region			Dead - Hunter / Trapper Harvest
22PA00617	VSP30379	neg		35.248													neg	22PA00617	2022-12-09	Fawn	Female	JEFFERSON	Northwest Region			Dead - Hunter / Trapper Harvest
22PA00624	VSP30383	neg															neg	22PA00624	2022-12-10	Fawn	Female	JEFFERSON	Northwest Region			Dead - Hunter / Trapper Harvest
22PA00627	VSP30386	neg		35.648													neg	22PA00627	2022-12-09	Fawn	Female	JEFFERSON	Northwest Region			Dead - Hunter / Trapper Harvest
22PA00632	VSP30390	neg															neg	22PA00632	2022-12-10	Fawn	Female	INDIANA	Southwest Region			Dead - Hunter / Trapper Harvest
22PA00634	VSP30392	neg		11.74													neg	22PA00634	2022-12-10	Fawn	Female	JEFFERSON	Northwest Region			Dead - Hunter / Trapper Harvest
22PA00652	VSP30396	neg															neg	22PA00652	2022-12-10	Fawn	Male	ELK	Northcentral Region			Dead - Hunter / Trapper Harvest
22PA00653	VSP30397	neg															neg	22PA00653	2022-12-09	Fawn	Male	ELK	Northcentral Region			Dead - Hunter / Trapper Harvest
22PA00659	VSP30403	neg															neg	22PA00659	2022-12-10	Fawn	Male	JEFFERSON	Northwest Region			Dead - Hunter / Trapper Harvest
22PA00696	VSP30408	neg															neg	22PA00696	2022-11-26	Adult	Male	JEFFERSON	Northwest Region			Dead - Hunter / Trapper Harvest
22PA00697	VSP30409	neg															neg	22PA00697	2022-11-26	Yearling	Male	JEFFERSON	Northwest Region			Dead - Hunter / Trapper Harvest
22PA04747	VSP30413	neg															neg	22PA04747	2022-11-09	Adult	Male	SNYDER	Southcentral Region			Dead - Hunter / Trapper Harvest
22PA04749	VSP30414	neg		36.356													neg	22PA04749	2022-11-09	Fawn	Female	SNYDER	Southcentral Region			Dead - Hunter / Trapper Harvest
22PA04750	VSP30415	neg															neg	22PA04750	2022-11-01	Adult	Female	YORK	Southcentral Region			Dead - Hunter / Trapper Harvest
22PA04751	VSP30416	pos	32.869		35.095		20I_B.1.1.7_Alpha	496	B.1.1.7	75.6	VSP4224	Alpha		PQ009278	EPI_ISL_19259483	hCoV-19/deer/USA/PA-VSP30416/2022	neg	22PA04751	2022-11-07	Adult	Female	SNYDER	Southcentral Region			Dead - Hunter / Trapper Harvest
22PA04752	VSP30417	pos	26.789		28.998		20I_B.1.1.7_Alpha	363	B.1.1.7	98	VSP4225	Alpha	A	PQ009279	EPI_ISL_19259499	hCoV-19/deer/USA/PA-VSP30417/2022	neg	22PA04752	2022-11-07	Adult	Male	JUNIATA	Southcentral Region			Dead - Hunter / Trapper Harvest
22PA04753	VSP30418	neg															neg	22PA04753	2022-11-07	Yearling	Male	SNYDER	Southcentral Region			Dead - Hunter / Trapper Harvest
22PA04754	VSP30419	pos	33.918		36.805		20I_B.1.1.7_Alpha	411	B.1.1.7	98.1	VSP4226	Alpha	A	PQ009280	EPI_ISL_19259500	hCoV-19/deer/USA/PA-VSP30419/2022	neg	22PA04754	2022-11-16	Adult	Male	JUNIATA	Southcentral Region			Dead - Hunter / Trapper Harvest
22PA04755	VSP30420	neg															neg	22PA04755	2022-11-07	Fawn	Male	PERRY	Southcentral Region			Dead - Hunter / Trapper Harvest
22PA04756	VSP30421	neg															neg	22PA04756	2022-11-08	Adult	Male	SNYDER	Southcentral Region			Dead - Hunter / Trapper Harvest
22PA04757	VSP30422	pos	26.984		28.472		20I_B.1.1.7_Alpha	444	B.1.1.7	88.2	VSP4227	Alpha		PQ009281	EPI_ISL_19259486	hCoV-19/deer/USA/PA-VSP30422/2022	neg	22PA04757	2022-11-09	Yearling	Male	SNYDER	Southcentral Region			Dead - Hunter / Trapper Harvest
22PA04758	VSP30423	neg															neg	22PA04758	2022-11-04	Yearling	Male	ADAMS	Southcentral Region			Dead - Hunter / Trapper Harvest
22PA04759	VSP30424	neg															neg	22PA04759	2022-11-08	Yearling	Female	CUMBERLAND	Southcentral Region			Dead - Hunter / Trapper Harvest
22PA04760	VSP30425	neg		35.065													neg	22PA04760	2022-11-13	Adult	Male	SNYDER	Southcentral Region			Dead - Hunter / Trapper Harvest
22PA04761	VSP30426	pos	25.93		27.533		19A_B_	592	B.1.1.7	96.7	VSP4228	Alpha	A	PQ009282	EPI_ISL_19259471	hCoV-19/deer/USA/PA-VSP30426/2022	neg	22PA04761	2022-11-10	Adult	Female	SNYDER	Southcentral Region			Dead - Hunter / Trapper Harvest
22PA04762	VSP30427	pos	25.612			27.778	20I_B.1.1.7_Alpha	499	B.1.1.7	98.8	VSP4229	Alpha	A	PQ009283	EPI_ISL_19259495	hCoV-19/deer/USA/PA-VSP30427/2022	neg	22PA04762	2022-11-10	Adult	Male	SNYDER	Southcentral Region			Dead - Hunter / Trapper Harvest
22PA04763	VSP30428	neg															neg	22PA04763	2022-11-12	Adult	Female	PERRY	Southcentral Region			Dead - Hunter / Trapper Harvest
22PA04764	VSP30429	neg															neg	22PA04764	2022-11-12	Adult	Male	SNYDER	Southcentral Region			Dead - Hunter / Trapper Harvest
22PA04765	VSP30430	neg															neg	22PA04765	2022-11-10	Adult	Male	SNYDER	Southcentral Region			Dead - Hunter / Trapper Harvest
22PA04766	VSP30431	neg															neg	22PA04766	2022-11-12	Fawn	Male	SNYDER	Southcentral Region			Dead - Hunter / Trapper Harvest
22PA04767	VSP30432	neg	26.005				19A_B_	498	B.1.1.7	99.7	VSP4230	Alpha	A	PQ009284	EPI_ISL_19259501	hCoV-19/deer/USA/PA-VSP30432/2022	neg	22PA04767	2022-11-12	Fawn	Female	SNYDER	Southcentral Region			Dead - Hunter / Trapper Harvest
22PA04768	VSP30433	neg															neg	22PA04768	2022-11-12	Adult	Female	SNYDER	Southcentral Region			Dead - Hunter / Trapper Harvest
22PA04769	VSP30434	pos	25.164		28.024		20I_B.1.1.7_Alpha	591	B.1.1.7	89.4	VSP4231	Alpha		PQ009285	EPI_ISL_19259487	hCoV-19/deer/USA/PA-VSP30434/2022	neg	22PA04769	2022-11-14	Yearling	Male	PERRY	Southcentral Region			Dead - Hunter / Trapper Harvest
22PA04770	VSP30435	neg															neg	22PA04770	2022-11-12	Fawn	Male	SNYDER	Southcentral Region			Dead - Hunter / Trapper Harvest
23PA16856	VSP30525	pos	29.971		29.463		failed_pcr										neg	23PA16856	2023-06-02	Yearling	Male	UNION	Northcentral Region	40.93899	-76.87647	Dead - Roadkill
23PA16857	VSP30526	pos	36.104		35.333		22F_XBB.1.33_Omicron	486	XBB.1	94.5	VSP4273	Omicron			EPI_ISL_19259479	hCoV-19/deer/USA/PA-VSP30526/2023	neg
23PA16858	VSP30527	pos	32.271		32.922		failed_pcr										neg	23PA16858	2023-06-02	Adult	Female	CENTRE	Northcentral Region	40.81643	-77.90949	Dead - Roadkill
23PA16859	VSP30528	neg		35.588													neg	23PA16859	2023-06-06	Yearling	Male	DAUPHIN	Southeast Region	40.54427	-76.86629	Dead - Roadkill
23PA16860	VSP30529	pos	30.261		30.618		20I_B.1.1.7_Alpha	409				Alpha		PQ009263	EPI_ISL_19259507	hCoV-19/deer/USA/PA-VSP30529/2023	neg	23PA16860	2023-06-06	Yearling	Female	DAUPHIN	Southeast Region	40.61671	-76.66467	Dead - Roadkill
23PA16861	VSP30530	neg															neg	23PA16861	2023-05-31	Adult	Female	CENTRE	Northcentral Region	40.78321	-77.77563	Dead - Roadkill
23PA16862	VSP30531	neg															neg	23PA16862	2023-06-01	Adult	Female	JUNIATA	Southcentral Region	40.57848	-77.35386	Dead - Roadkill
23PA16863	VSP30532	neg															neg	23PA16863	2023-06-01	Yearling	Male	MIFFLIN	Southcentral Region	40.757517	-77.78162	Dead - Roadkill
23PA16864	VSP30533	neg															neg	23PA16864	2023-06-01	Adult	Female	MIFFLIN	Southcentral Region	40.48318	-77.76412	Dead - Roadkill
23PA16865	VSP30534	neg															neg	23PA16865	2023-05-30	Adult	Female	CENTRE	Northcentral Region	40.91041	-77.55478	Dead - Roadkill
23PA16866	VSP30535	neg															neg	23PA16866	2023-05-22	Adult	Female	DAUPHIN	Southeast Region	40.42283	-77.01321	Dead - Roadkill
23PA16867	VSP30536	neg															neg	23PA16867	2023-05-22	Adult	Female	DAUPHIN	Southeast Region	40.39039	-76.95941	Dead - Roadkill
23PA16868	VSP30537	pos	26.8		28.301		failed_pcr										neg	23PA16868	2023-05-22	Yearling	Female	NORTHUMBERLAND	Northeast Region	40.73272	-76.78874	Dead - Roadkill
23PA16869	VSP30538	pos	30.255		30.613		failed_pcr										neg	23PA16869	2023-05-23	Adult	Female	CENTRE	Northcentral Region	40.82396	-77.95103	Dead - Roadkill
23PA16870	VSP30539	pos	33.129		37.673		failed_pcr										neg	23PA16870	2023-05-23	Adult	Female	NORTHUMBERLAND	Northeast Region	40.86798	-76.75017	Dead - Roadkill
23PA16871	VSP30540	neg		35.553													neg	23PA16871	2023-05-20	Adult	Female	UNION	Northcentral Region	40.91901	-76.9066	Dead - Roadkill
23PA16872	VSP30541	neg															neg	23PA16872	2023-05-20	Adult	Female	UNION	Northcentral Region	40.87883	-77.02432	Dead - Roadkill
23PA16873	VSP30542	neg															neg	23PA16873	2023-05-15	Adult	Male	DAUPHIN	Southeast Region	40.4146	-76.86742	Dead - Roadkill
23PA16874	VSP30543	neg															neg	23PA16874	2023-05-17	Adult	Male	SNYDER	Southcentral Region	40.80526	-76.89488	Dead - Roadkill
23PA16875	VSP30544	neg															neg	23PA16875	2023-05-11	Adult	Female	PERRY	Southcentral Region	40.33977	-76.95119	Dead - Roadkill
23PA16876	VSP30545	neg															neg	23PA16876	2023-05-10	Yearling	Male	SNYDER	Southcentral Region	40.74384	-76.98351	Dead - Roadkill
23PA16877	VSP30546	neg															neg	23PA16877	2023-05-11	Adult	Female	PERRY	Southcentral Region	40.47598	-76.94926	Dead - Roadkill
23PA16878	VSP30547	neg															neg	23PA16878	2023-05-12	Yearling	Male	MIFFLIN	Southcentral Region	40.64359	-77.46641	Dead - Roadkill
23PA16879	VSP30548	neg															neg	23PA16879	2023-05-05	Adult	Male	FRANKLIN	Southcentral Region	39.87521	-77.89841	Dead - Roadkill
23PA16880	VSP30549	neg		20.968													neg	23PA16880	2023-05-05	Adult	Female	DAUPHIN	Southeast Region	40.3466	-76.9016	Dead - Roadkill
23PA16881	VSP30550	pos	35.55			36.545	failed_pcr										neg
23PA16882	VSP30551	pos	35.545			35.928	failed_pcr										neg
23PA16883	VSP30552	pos	32.974		31.796		failed_pcr										neg
23PA16884	VSP30553	neg															neg
23PA16885	VSP30554	neg															neg
23PA16886	VSP30555	neg															neg
23PA05082	VSP30556	pos	27.386		28.37		19A_B	580				Unassigned			EPI_ISL_19259493	hCoV-19/deer/USA/PA-VSP30556/2023	neg	23PA05082	2023-05-22	Adult	Female	LYCOMING	Northcentral Region	41.243665	-76.537768	Dead - Roadkill
23PA05083	VSP30557	neg															neg	23PA05083	2023-05-22	Adult	Female	LYCOMING	Northcentral Region	41.182105	-76.792151	Dead - Roadkill
23PA05084	VSP30558	neg															neg	23PA05084	2023-05-22	Adult	Female	LYCOMING	Northcentral Region	41.247383	-76.946041	Dead - Roadkill
23PA05085	VSP30559	neg															neg	23PA05085	2023-05-21	Adult	Male	COLUMBIA	Northeast Region	41.209621	-76.520953	Dead - Roadkill
23PA05086	VSP30560	neg															neg	23PA05086	2023-05-22	Adult	Female	LYCOMING	Northcentral Region	41.242689	-76.592718	Dead - Roadkill
23PA05087	VSP30561	neg															neg	23PA05087	2023-05-22	Adult	Female	LYCOMING	Northcentral Region	41.242574	-76.51831	Dead - Roadkill
23PA05088	VSP30562	neg															neg	23PA05088	2023-05-23	Yearling	Male	LYCOMING	Northcentral Region	41.306	-77.07533	Dead - Roadkill
23PA05089	VSP30563	neg															neg	23PA05089	2023-05-22	Yearling	Male	LYCOMING	Northcentral Region	41.180728	-76.793046	Dead - Roadkill
23PA05090	VSP30564	neg															neg	23PA05090	2023-05-23	Yearling	Male	LYCOMING	Northcentral Region	41.313993	-77.088845	Dead - Roadkill
23PA05091	VSP30565	neg															neg	23PA05091	2023-05-23	Yearling	Male	LYCOMING	Northcentral Region	41.36943	-77.072883	Dead - Roadkill
23PA05092	VSP30566	neg															neg	23PA05092	2023-05-22	Adult	Female	LYCOMING	Northcentral Region	41.266287	-76.469899	Dead - Roadkill
23PA05093	VSP30567	neg															neg	23PA05093	2023-05-18	Adult	Male	LYCOMING	Northcentral Region	41.352282	-76.907126	Dead - Roadkill
23PA05094	VSP30568	neg															neg	23PA05094	2023-05-18	Adult	Male	LYCOMING	Northcentral Region	41.28673	-76.701363	Dead - Roadkill
23PA05095	VSP30569	neg															neg	23PA05095	2023-05-23	Yearling	Male	LYCOMING	Northcentral Region	41.234723	-77.008476	Dead - Roadkill
23PA05096	VSP30570	neg															neg	23PA05096	2023-05-14	Yearling	Male	LYCOMING	Northcentral Region	41.298044	-77.066205	Dead - Roadkill
23PA05097	VSP30571	neg															neg	23PA05097	2023-05-16	Yearling	Female	LYCOMING	Northcentral Region	41.238333	-76.807395	Dead - Roadkill
23PA05098	VSP30572	pos	27.401		30.261		failed_pcr										neg	23PA05098	2023-05-15	Yearling	Female	COLUMBIA	Northeast Region	41.159842	-76.537749	Dead - Roadkill
23PA05099	VSP30573	neg															neg	23PA05099	2023-05-15	Adult	Female	COLUMBIA	Northeast Region	41.008356	-76.488512	Dead - Roadkill
23PA05100	VSP30574	pos		33.462	35.145		19A_B	557	Unassigned	25.7	VSP4274	Alpha			EPI_ISL_19259489	hCoV-19/deer/USA/PA-VSP30574/2023	neg	23PA05100	2023-05-26	Yearling	Male	LYCOMING	Northcentral Region	41.226713	-76.894051	Dead - Roadkill
23PA05101	VSP30575	neg		35.73													neg	23PA05101	2023-05-24	Adult	Male	LYCOMING	Northcentral Region	41.222439	-76.787922	Dead - Roadkill
23PA05102	VSP30576	pos	27.581		29.509		failed_pcr										neg	23PA05102	2023-05-26	Adult	Female	LYCOMING	Northcentral Region	41.24044	-76.845831	Dead - Roadkill
23PA05103	VSP30577	neg															neg	23PA05103	2023-05-26	Adult	Female	LYCOMING	Northcentral Region	41.228592	-76.662803	Dead - Roadkill
23PA02554	VSP30578	neg															neg
23PA02555	VSP30579	neg															neg
23PA02556	VSP30580	neg		15.541													neg
23PA02557	VSP30581	neg															neg
23PA02558	VSP30582	neg															neg
23PA02682	VSP30583	neg															neg
23PA02683	VSP30584	neg															neg
23PA02684	VSP30585	neg															neg
23PA02685	VSP30586	neg															neg
23PA02686	VSP30587	neg		35.21													neg
23PA02687	VSP30588	neg															neg
23PA02688	VSP30589	neg															neg
23PA02689	VSP30590	neg															neg
23PA02690	VSP30591	neg															neg
23PA02691	VSP30592	neg															neg
23PA02692	VSP30593	pos	35.438			44.123	23A_XBB.1.5_Omicron	492				Omicron		PQ009264	EPI_ISL_19259494	hCoV-19/deer/USA/PA-VSP30593/2023	neg
23PA02693	VSP30594	neg															neg
23PA02694	VSP30595	neg															neg
23PA02760	VSP30596	neg															neg
23PA02761	VSP30597	neg															neg
23PA02762	VSP30598	neg															neg
23PA02763	VSP30599	neg															neg
23PA16887	VSP30600	neg															neg	23PA16887	2023-04-27	Yearling	Female	CUMBERLAND	Southcentral Region	40.168	-77.36838	Dead - Roadkill
23PA16888	VSP30601	pos	37.078			37.725	19B_A.27_	258				Alpha			EPI_ISL_19259491	hCoV-19/deer/USA/PA-VSP30601/2023	neg	23PA16888	2023-04-26	Adult	Female	FRANKLIN	Southcentral Region	40.00647	-77.5908	Dead - Roadkill
23PA16889	VSP30602	pos	32.359		33.415		failed_pcr										neg	23PA16889	2023-04-26	Adult	Female	SNYDER	Southcentral Region	40.75864	-76.86366	Dead - Roadkill
23PA16890	VSP30603	pos	33.146		34.169		failed_pcr										neg	23PA16890	2023-04-24	Adult	Female	MIFFLIN	Southcentral Region	40.4432	-77.84125	Dead - Roadkill
23PA16891	VSP30604	neg															neg	23PA16891	2023-04-25	Adult	Male	CUMBERLAND	Southcentral Region	40.13614	-77.35979	Dead - Roadkill
23PA16892	VSP30605	neg															neg	23PA16892	2023-04-25	Adult	Male	FRANKLIN	Southcentral Region	39.90543	-77.5083	Dead - Roadkill
23PA16893	VSP30606	neg															neg	23PA16893	2023-04-25	Adult	Female	FRANKLIN	Southcentral Region	39.81761	-77.89312	Dead - Roadkill
23PA16894	VSP30607	neg															neg	23PA16894	2023-04-24	Adult	Female	PERRY	Southcentral Region	40.46923	-76.6966	Dead - Roadkill
23PA16895	VSP30608	neg															neg	23PA16895	2023-04-27	Yearling	Female	DAUPHIN	Southeast Region	40.56398	-76.59207	Dead - Roadkill
23PA16897	VSP30609	neg															neg	23PA16897	2023-04-19	Adult	Female	PERRY	Southcentral Region	40.35058	-77.43862	Dead - Roadkill
23PA16898	VSP30610	neg															neg	23PA16898	2023-04-21	Adult	Female	CUMBERLAND	Southcentral Region	40.02863	-77.50777	Dead - Roadkill
23PA16896	VSP30611	neg															neg	23PA16896	2023-04-20	Adult	Female	PERRY	Southcentral Region	40.39827	-77.06574	Dead - Roadkill
23PA16899	VSP30612	neg															neg	23PA16899	2023-04-21	Yearling	Male	FRANKLIN	Southcentral Region	39.97824	-77.5866	Dead - Roadkill
23PA16900	VSP30613	neg															neg	23PA16900	2023-04-17	Adult	Male	FRANKLIN	Southcentral Region	40.00064	-76.65264	Dead - Roadkill
23PA16901	VSP30614	pos	25.079		26.462		failed_pcr										neg	23PA16901	2023-04-19	Yearling	Male	DAUPHIN	Southeast Region	40.57191	-76.63947	Dead - Roadkill
21PA09170	VSP30643	neg															pos	21PA09170	2021-10-16	Adult	Female	BEDFORD	Southcentral Region	40.135744	-78.221376	Dead - Hunter / Trapper Harvest
21PA09179	VSP30644	neg															pos	21PA09179	2021-10-20	Adult	Female	BEDFORD	Southcentral Region	39.995644	-78.349785	Dead - Hunter / Trapper Harvest
21PA09234	VSP30645	neg															pos	21PA09234	2021-10-22	Adult	Female	BEDFORD	Southcentral Region	39.995644	-78.349785	Dead - Hunter / Trapper Harvest
21PA09237	VSP30646	neg															pos	21PA09237	2021-10-26	Adult	Female	BLAIR	Southcentral Region	40.4078	-78.463	Dead - Hunter / Trapper Harvest
21PA09244	VSP30647	neg															pos	21PA09244	2021-10-21	Adult	Female	BEDFORD	Southcentral Region	40.035662	-78.416171	Dead - Hunter / Trapper Harvest
21PA09283	VSP30648	neg															pos	21PA09283	2021-10-08	Adult	Male	FULTON	Southcentral Region	39.881103	-78.140125	Dead - Hunter / Trapper Harvest
21PA09318	VSP30649	neg															pos	21PA09318	2021-10-27	Yearling	Male	BEDFORD	Southcentral Region	40.195718	-78.518164	Dead - Hunter / Trapper Harvest
21PA09324	VSP30650	neg															pos	21PA09324	2021-11-02	Adult	Male	BEDFORD	Southcentral Region	39.995644	-78.349785	Dead - Hunter / Trapper Harvest
21PA09325	VSP30651	neg															pos	21PA09325	2021-11-03	Adult	Male	BEDFORD	Southcentral Region	39.995644	-78.349785	Dead - Hunter / Trapper Harvest
21PA07256	VSP30652	neg															pos	21PA07256	2021-10-26	Adult	Female	BLAIR	Southcentral Region	40.52734	-78.4583	Dead - Roadkill
21PA07261	VSP30653	neg															pos	21PA07261	2021-10-26	Adult	Male	HUNTINGDON	Southcentral Region	40.59291	-77.86693	Dead - Roadkill
21PA07282	VSP30654	neg															pos	21PA07282	2021-11-02	Adult	Male	FULTON	Southcentral Region	40.04985	-78.04088	Dead - Roadkill
21PA07285	VSP30655	neg															pos	21PA07285	2021-10-31	Yearling	Male	BLAIR	Southcentral Region	40.33342	-78.43022	Dead - Roadkill
21PA07296	VSP30656	neg															pos	21PA07296	2021-11-03	Yearling	Male	BLAIR	Southcentral Region	40.39894	-78.43398	Dead - Roadkill
21PA07092	VSP30657	neg	31.75695229														pos	21PA07092	2021-11-10	Yearling	Male	FRANKLIN	Southcentral Region	39.91003	-77.82446	Dead - Roadkill
21PA07322	VSP30658	neg															pos	21PA07322	2021-11-06	Yearling	Male	BEDFORD	Southcentral Region	40.24944	-78.58094	Dead - Roadkill
21PA07389	VSP30659	neg															pos	21PA07389	2021-11-13	Yearling	Female	FULTON	Southcentral Region	40.04337	-77.96188	Dead - Roadkill
21PA07409	VSP30660	neg															pos	21PA07409	2021-11-17	Yearling	Female	HUNTINGDON	Southcentral Region	40.54763	-78.09753	Dead - Roadkill
21PA09387	VSP30661	neg															pos	21PA09387	2021-11-08	Adult	Male	BEDFORD	Southcentral Region	40.001733	-78.257679	Dead - Hunter / Trapper Harvest
21PA09391	VSP30662	pos	36.06		39.96		failed_pcr										pos	21PA09391	2021-11-11	Adult	Male	FULTON	Southcentral Region	39.7781	-78.209847	Dead - Hunter / Trapper Harvest
21PA09392	VSP30663	neg															pos	21PA09392	2021-11-11	Adult	Male	BEDFORD	Southcentral Region	39.995644	-78.349785	Dead - Hunter / Trapper Harvest
21PA09396	VSP30664	pos	32.61		36.13		failed_pcr										pos	21PA09396	2021-11-11	Yearling	Male	FULTON	Southcentral Region	39.769889	-78.298731	Dead - Hunter / Trapper Harvest
21PA09430	VSP30665	neg															pos	21PA09430	2021-11-15	Adult	Female	BEDFORD	Southcentral Region	39.878634	-78.381584	Dead - Hunter / Trapper Harvest
21PA04614	VSP30666	neg															neg	21PA04614	2021-12-04	Fawn	Female	SNYDER	Southcentral Region			Dead - Hunter / Trapper Harvest
21PA04615	VSP30667	neg															neg	21PA04615	2021-12-04	Adult	Female	SNYDER	Southcentral Region			Dead - Hunter / Trapper Harvest
21PA04616	VSP30668	neg															neg	21PA04616	2021-12-04	Fawn	Female	SNYDER	Southcentral Region			Dead - Hunter / Trapper Harvest
21PA04617	VSP30669	neg															neg	21PA04617	2021-12-04	Fawn	Male	SNYDER	Southcentral Region			Dead - Hunter / Trapper Harvest
21PA04618	VSP30670	neg															neg	21PA04618	2021-11-28	Adult	Male	JUNIATA	Southcentral Region			Dead - Hunter / Trapper Harvest
21PA04619	VSP30671	neg															neg	21PA04619	2021-12-04	Yearling	Female	SNYDER	Southcentral Region			Dead - Hunter / Trapper Harvest
21PA04621	VSP30672	neg															neg	21PA04621	2021-12-04	Yearling	Female	SNYDER	Southcentral Region			Dead - Hunter / Trapper Harvest
21PA04622	VSP30673	neg															neg	21PA04622	2021-11-30	Fawn	Female	SNYDER	Southcentral Region			Dead - Hunter / Trapper Harvest
21PA04623	VSP30674	neg															neg	21PA04623	2021-12-03	Fawn	Female	PERRY	Southcentral Region			Dead - Hunter / Trapper Harvest
21PA04624	VSP30675	neg															neg	21PA04624	2021-12-04	Fawn	Male	JUNIATA	Southcentral Region			Dead - Hunter / Trapper Harvest
21PA04625	VSP30676	neg			38.914												neg	21PA04625	2021-12-04	Adult	Female	JUNIATA	Southcentral Region			Dead - Hunter / Trapper Harvest
21PA04626	VSP30677	neg															neg	21PA04626	2021-12-04	Fawn	Male	JUNIATA	Southcentral Region			Dead - Hunter / Trapper Harvest
21PA04627	VSP30678	neg															neg	21PA04627	2021-12-04	Yearling	Male	SNYDER	Southcentral Region			Dead - Hunter / Trapper Harvest
21PA04629	VSP30679	neg															neg	21PA04629	2021-11-26	Adult	Female	SNYDER	Southcentral Region			Dead - Hunter / Trapper Harvest
21PA04630	VSP30680	neg															neg	21PA04630	2021-11-30	Adult	Female	PERRY	Southcentral Region			Dead - Hunter / Trapper Harvest
21PA04631	VSP30681	neg															neg	21PA04631	2021-11-29	Yearling	Male	SNYDER	Southcentral Region			Dead - Hunter / Trapper Harvest
21PA04632	VSP30682	neg															neg	21PA04632	2021-12-02	Adult	Female	SNYDER	Southcentral Region			Dead - Hunter / Trapper Harvest
21PA04633	VSP30683	neg															neg	21PA04633	2021-11-25	Fawn	Female	PERRY	Southcentral Region			Dead - Hunter / Trapper Harvest
21PA04634	VSP30684	neg															neg	21PA04634	2021-12-02	Fawn	Male	JUNIATA	Southcentral Region			Dead - Hunter / Trapper Harvest
21PA04635	VSP30685	neg			38.473												neg	21PA04635	2021-12-03	Adult	Female	HUNTINGDON	Southcentral Region			Dead - Hunter / Trapper Harvest
21PA04636	VSP30686	neg															neg	21PA04636	2021-11-27	Yearling	Male	PERRY	Southcentral Region			Dead - Hunter / Trapper Harvest
21PA04638	VSP30687	neg															neg	21PA04638	2021-12-04	Adult	Female	JUNIATA	Southcentral Region			Dead - Hunter / Trapper Harvest
21PA04639	VSP30688	neg															neg	21PA04639	2021-12-04	Adult	Female	SNYDER	Southcentral Region			Dead - Hunter / Trapper Harvest
21PA04640	VSP30689	neg															neg	21PA04640	2021-12-04	Fawn	Male	PERRY	Southcentral Region			Dead - Hunter / Trapper Harvest
21PA04641	VSP30690	neg															neg	21PA04641	2021-12-06	Adult	Female	SNYDER	Southcentral Region			Dead - Hunter / Trapper Harvest
21PA04642	VSP30691	neg															neg	21PA04642	2021-12-04	Adult	Female	SNYDER	Southcentral Region			Dead - Hunter / Trapper Harvest
21PA04643	VSP30692	neg															pos	21PA04643	2021-12-01	Fawn	Male	PERRY	Southcentral Region	40.55494	-77.112373	Dead - Hunter / Trapper Harvest
21PA04644	VSP30693	neg															neg	21PA04644	2021-12-04	Adult	Male	NORTHUMBERLAND	Northeast Region			Dead - Hunter / Trapper Harvest
21PA06923	VSP30694	neg															neg	21PA06923	2021-12-03	Yearling	Female	JUNIATA	Southcentral Region	40.54173	-77.34655	Dead - Roadkill
21PA06924	VSP30695	neg															neg	21PA06924	2021-12-03	Yearling	Male	PERRY	Southcentral Region	40.52312	-77.132	Dead - Roadkill
21PA06925	VSP30696	neg															neg	21PA06925	2021-12-03	Yearling	Female	JUNIATA	Southcentral Region	40.56563	-77.1948	Dead - Roadkill
21PA06926	VSP30697	neg															pos	21PA06926	2021-12-02	Adult	Female	FRANKLIN	Southcentral Region	39.9243	-77.7599	Dead - Roadkill
21PA06927	VSP30698	neg	36.256														neg	21PA06927	2021-12-04	Adult	Male	DAUPHIN	Southeast Region	40.44844	-76.94121	Dead - Roadkill
21PA06928	VSP30699	neg															neg	21PA06928	2021-12-03	Adult	Male	ADAMS	Southcentral Region	39.74151	-77.40947	Dead - Roadkill
21PA06929	VSP30700	neg															neg	21PA06929	2021-12-04	Adult	Male	FRANKLIN	Southcentral Region	40.06447	-77.79528	Dead - Roadkill
21PA06930	VSP30701	pos	33.932		36.037												neg	21PA06930	2021-12-03	Adult	Female	HUNTINGDON	Southcentral Region	40.52462	-78.08482	Dead - Roadkill
21PA06931	VSP30702	neg															neg	21PA06931	2021-12-04	Adult	Female	NORTHUMBERLAND	Northeast Region	40.83321	-76.75591	Dead - Roadkill
21PA06932	VSP30703	neg															neg	21PA06932	2021-12-04	Yearling	Male	NORTHUMBERLAND	Northeast Region	40.8731	-76.72992	Dead - Roadkill
21PA06933	VSP30704	neg															neg	21PA06933	2021-12-03	Adult	Male	ADAMS	Southcentral Region	39.90005	-77.45216	Dead - Roadkill
21PA06934	VSP30705	pos	37.00267029		36.13750076												neg	21PA06934	2021-12-02	Adult	Female	FRANKLIN	Southcentral Region	39.95906	-77.73857	Dead - Roadkill
21PA06935	VSP30706	neg															neg	21PA06935	2021-12-03	Yearling	Male	FRANKLIN	Southcentral Region	39.79053	-77.60353	Dead - Roadkill
21PA06938	VSP30707	neg															neg	21PA06938	2021-12-04	Adult	Female	HUNTINGDON	Southcentral Region	40.25446	-77.91121	Dead - Roadkill
21PA06939	VSP30708	pos	34.916		34.994												neg	21PA06939	2021-12-03	Adult	Female	FRANKLIN	Southcentral Region	39.91379	-77.90928	Dead - Roadkill
21PA06940	VSP30709	neg															neg	21PA06940	2021-12-03	Adult	Female	JUNIATA	Southcentral Region	40.54158	-77.34647	Dead - Roadkill
21PA06941	VSP30710	pos	29.654		29.306												neg	21PA06941	2021-12-03	Adult	Female	HUNTINGDON	Southcentral Region	40.46149	-77.98053	Dead - Roadkill
21PA06943	VSP30711	pos	33.827		33.578												neg	21PA06943	2021-11-29	Yearling	Male	CUMBERLAND	Southcentral Region	40.20886	-77.24159	Dead - Roadkill
21PA06944	VSP30712	neg															neg	21PA06944	2021-12-02	Yearling	Male	PERRY	Southcentral Region	40.50578	-77.12774	Dead - Roadkill
21PA06945	VSP30713	neg															neg	21PA06945	2021-12-02	Adult	Female	PERRY	Southcentral Region	40.40179	-77.17323	Dead - Roadkill
21PA06946	VSP30714	neg															neg	21PA06946	2021-12-02	Yearling	Male	PERRY	Southcentral Region	40.49859	-77.10041	Dead - Roadkill
21PA06947	VSP30715	neg															neg	21PA06947	2021-12-02	Adult	Male	FRANKLIN	Southcentral Region	39.95847	-77.58007	Dead - Roadkill
21PA06948	VSP30716	neg															neg	21PA06948	2021-12-02	Adult	Female	PERRY	Southcentral Region	40.4089	-77.02819	Dead - Roadkill
21PA06949	VSP30717	neg															neg	21PA06949	2021-12-02	Adult	Female	PERRY	Southcentral Region	40.53197	-76.98648	Dead - Roadkill
21PA06950	VSP30718	neg															neg	21PA06950	2021-11-29	Adult	Male	SNYDER	Southcentral Region	40.78504	-77.0905	Dead - Roadkill
21PA06951	VSP30719	neg															neg	21PA06951	2021-11-29	Yearling	Male	FRANKLIN	Southcentral Region	39.76269	-77.51129	Dead - Roadkill
21PA06952	VSP30720	neg															neg	21PA06952	2021-11-29	Adult	Female	PERRY	Southcentral Region	40.33637	-76.95556	Dead - Roadkill
21PA06953	VSP30721	pos	37.969		36.934												neg	21PA06953	2021-12-02	Adult	Female	PERRY	Southcentral Region	40.40408	-77.0875	Dead - Roadkill
21PA06956	VSP30722	neg															neg	21PA06956	2021-11-29	Yearling	Female	CUMBERLAND	Southcentral Region	40.11459	-77.33281	Dead - Roadkill
21PA06957	VSP30723	neg															neg	21PA06957	2021-11-30	Adult	Female	MIFFLIN	Southcentral Region	40.460386	-77.809221	Dead - Roadkill
21PA06958	VSP30724	neg			38.392												neg	21PA06958	2021-12-02	Yearling	Male	CUMBERLAND	Southcentral Region	40.14253	-77.36052	Dead - Roadkill
21PA09443	VSP30725	neg	38.95713425														neg	21PA09443	2021-11-23	Yearling	Male	BEDFORD	Southcentral Region	39.88946	-78.39789	Dead - Hunter / Trapper Harvest
21PA09454	VSP30726	neg															neg	21PA09454	2021-11-28	Yearling	Male	BEDFORD	Southcentral Region	39.915102	-78.457925	Dead - Hunter / Trapper Harvest
21PA09463	VSP30727	neg	35.19960785														neg	21PA09463	2021-11-30	Adult	Male	BEDFORD	Southcentral Region	39.878634	-78.381584	Dead - Hunter / Trapper Harvest
21PA09485	VSP30728	neg															pos	21PA09485	2021-11-27	Adult	Male	BEDFORD	Southcentral Region	39.995644	-78.349785	Dead - Hunter / Trapper Harvest
21PA09520	VSP30729	neg															pos	21PA09520	2021-11-27	Adult	Female	BEDFORD	Southcentral Region	39.924781	-78.506485	Dead - Hunter / Trapper Harvest
21PA09527	VSP30730	neg															pos	21PA09527	2021-11-27	Adult	Male	BEDFORD	Southcentral Region	40.159499	-78.41492	Dead - Hunter / Trapper Harvest
21PA09528	VSP30731	neg															pos	21PA09528	2021-11-27	Adult	Male	FULTON	Southcentral Region	39.976467	-78.083374	Dead - Hunter / Trapper Harvest
21PA09536	VSP30732	neg															pos	21PA09536	2021-11-27	Adult	Male	BEDFORD	Southcentral Region	39.9166	-78.38409	Dead - Hunter / Trapper Harvest
21PA09589	VSP30733	neg															pos	21PA09589	2021-11-27	Yearling	Female	BEDFORD	Southcentral Region	40.229465	-78.350683	Dead - Hunter / Trapper Harvest
21PA09601	VSP30734	neg															pos	21PA09601	2021-11-30	Adult	Female	BEDFORD	Southcentral Region	40.135744	-78.221376	Dead - Hunter / Trapper Harvest
21PA09611	VSP30735	pos	36.97		35.61		21C_B.1.427_Epsilon	589	AY.25.1	74.5	VSP4292	Delta			EPI_ISL_19259482	hCoV-19/deer/USA/PA-VSP30735/2021	pos	21PA09611	2021-11-27	Adult	Male	BEDFORD	Southcentral Region	40.135744	-78.221376	Dead - Hunter / Trapper Harvest
21PA09615	VSP30736	neg															pos	21PA09615	2021-11-30	Adult	Male	BEDFORD	Southcentral Region	39.878634	-78.381584	Dead - Hunter / Trapper Harvest
21PA09634	VSP30737	neg															pos	21PA09634	2021-11-27	Adult	Female	BEDFORD	Southcentral Region	39.828065	-78.72648	Dead - Hunter / Trapper Harvest
21PA09641	VSP30738	neg															pos	21PA09641	2021-11-27	Adult	Male	BEDFORD	Southcentral Region	39.78716	-78.53229	Dead - Hunter / Trapper Harvest
21PA09647	VSP30739	pos	25.78152275		34.00299835		failed_pcr										pos	21PA09647	2021-11-27	Adult	Male	FULTON	Southcentral Region	39.881103	-78.140125	Dead - Hunter / Trapper Harvest
21PA09651	VSP30740	neg															pos	21PA09651	2021-11-28	Yearling	Male	BEDFORD	Southcentral Region	40.0256	-78.3225	Dead - Hunter / Trapper Harvest
21PA09665	VSP30741	neg															pos	21PA09665	2021-11-27	Adult	Female	BEDFORD	Southcentral Region	39.817196	-78.644666	Dead - Hunter / Trapper Harvest
21PA17191	VSP30742	pos	36.86274719		35.98716354												neg	21PA17191	2021-12-09	Yearling	Male	WARREN	Northwest Region	41.89337	-79.14802	Dead - Roadkill
21PA17192	VSP30743	neg															neg	21PA17192	2021-12-09	Adult	Female	WARREN	Northwest Region	41.91883	-79.15008	Dead - Roadkill
21PA17193	VSP30744	neg															neg	21PA17193	2021-12-10	Yearling	Male	WARREN	Northwest Region	41.89414	-79.3168	Dead - Roadkill
21PA17195	VSP30745	pos	27.77562332		31.67988586												neg	21PA17195	2021-12-13	Yearling	Male	WARREN	Northwest Region	41.95885	-79.17414	Dead - Roadkill
21PA17196	VSP30746	neg	35.59853363														neg	21PA17196	2021-12-13	Yearling	Male	WARREN	Northwest Region			Dead - Roadkill
21PA17197	VSP30747	neg															neg	21PA17197	2021-12-14	Adult	Male	WARREN	Northwest Region			Dead - Roadkill
21PA17198	VSP30748	neg															neg	21PA17198	2021-12-20	Yearling	Female	WARREN	Northwest Region	41.93791	-79.14285	Dead - Roadkill
21PA09929	VSP30749	pos	28.59		30.68		failed_pcr										pos	21PA09929	2021-11-29	Adult	Male	BLAIR	Southcentral Region	40.581111	-78.258386	Dead - Hunter / Trapper Harvest
21PA09937	VSP30750	neg															pos	21PA09937	2021-11-30	Yearling	Male	BEDFORD	Southcentral Region	39.78716	-78.53229	Dead - Hunter / Trapper Harvest
21PA09943	VSP30751	neg															pos	21PA09943	2021-11-29	Adult	Female	BEDFORD	Southcentral Region	39.995644	-78.349785	Dead - Hunter / Trapper Harvest
21PA09948	VSP30752	neg															pos	21PA09948	2021-12-04	Adult	Female	BEDFORD	Southcentral Region	39.878634	-78.381584	Dead - Hunter / Trapper Harvest
21PA09957	VSP30753	neg															pos	21PA09957	2021-11-30	Adult	Female	BEDFORD	Southcentral Region	40.001733	-78.257679	Dead - Hunter / Trapper Harvest
21PA09961	VSP30754	neg															pos	21PA09961	2021-12-04	Yearling	Female	BEDFORD	Southcentral Region	39.878634	-78.381584	Dead - Hunter / Trapper Harvest
21PA10223	VSP30755	neg															pos	21PA10223	2021-11-27	Adult	Male	FULTON	Southcentral Region	39.7781	-78.209847	Dead - Hunter / Trapper Harvest
21PA10227	VSP30756	pos	33.73		36.92		failed_pcr										pos	21PA10227	2021-12-09	Adult	Male	FULTON	Southcentral Region	39.7781	-78.209847	Dead - Hunter / Trapper Harvest
21PA10230	VSP30757	neg															pos	21PA10230	2021-12-11	Adult	Female	BEDFORD	Southcentral Region	40.135744	-78.221376	Dead - Hunter / Trapper Harvest
21PA10234	VSP30758	neg															pos	21PA10234	2021-12-04	Adult	Male	FULTON	Southcentral Region	39.931232	-78.213512	Dead - Hunter / Trapper Harvest
21PA10239	VSP30759	neg															pos	21PA10239	2021-11-27	Adult	Male	BEDFORD	Southcentral Region	40.117813	-78.324334	Dead - Hunter / Trapper Harvest
21PA10250	VSP30760	neg															pos	21PA10250	2021-12-08	Adult	Female	FULTON	Southcentral Region	39.881103	-78.140125	Dead - Hunter / Trapper Harvest
21PA04940	VSP30761	neg															neg	21PA04940	2021-12-11	Yearling	Male	SNYDER	Southcentral Region			Dead - Hunter / Trapper Harvest
21PA04941	VSP30762	neg															neg	21PA04941	2021-12-12	Adult	Female	JUNIATA	Southcentral Region			Dead - Hunter / Trapper Harvest
21PA04942	VSP30763	neg															neg	21PA04942	2021-12-15	Fawn	Male	SNYDER	Southcentral Region			Dead - Hunter / Trapper Harvest
21PA04943	VSP30764	neg															neg	21PA04943	2021-12-11	Fawn	Female	JUNIATA	Southcentral Region			Dead - Hunter / Trapper Harvest
21PA04944	VSP30765	neg															neg	21PA04944	2021-12-07	Adult	Female	JUNIATA	Southcentral Region			Dead - Hunter / Trapper Harvest
21PA04946	VSP30766	neg															neg	21PA04946	2021-12-03	Fawn	Male	SNYDER	Southcentral Region			Dead - Hunter / Trapper Harvest
21PA04947	VSP30767	neg															neg	21PA04947	2021-12-03	Fawn	Male	JUNIATA	Southcentral Region			Dead - Hunter / Trapper Harvest
21PA04948	VSP30768	neg															neg	21PA04948	2021-12-10	Fawn	Male	PERRY	Southcentral Region			Dead - Hunter / Trapper Harvest
21PA04949	VSP30769	neg															neg	21PA04949	2021-12-10	Fawn	Male	PERRY	Southcentral Region			Dead - Hunter / Trapper Harvest
21PA21808	VSP30770	neg															neg	21PA21808	2021-12-18	Fawn	Male	HUNTINGDON	Southcentral Region			Dead - Hunter / Trapper Harvest
21PA21809	VSP30771	neg															neg	21PA21809	2021-12-18	Yearling	Male	HUNTINGDON	Southcentral Region			Dead - Hunter / Trapper Harvest
21PA21810	VSP30772	pos	28.397089		35.35062027												neg	21PA21810	2021-12-18	Adult	Female	BERKS	Southeast Region			Dead - Hunter / Trapper Harvest
21PA07427	VSP30773	neg															pos	21PA07427	2021-11-19	Yearling	Male	BEDFORD	Southcentral Region	40.19803	-78.4842	Dead - Roadkill
21PA07431	VSP30774	neg															pos	21PA07431	2021-11-21	Adult	Male	FRANKLIN	Southcentral Region	39.90734	-77.54565	Dead - Roadkill
21PA10287	VSP30775	neg															neg	21PA10287	2021-12-11	Adult	Female	CLEARFIELD	Northcentral Region			Dead - Hunter / Trapper Harvest
21PA10288	VSP30776	pos	31.833		32.391												neg	21PA10288	2021-12-11	Fawn	Female	BLAIR	Southcentral Region			Dead - Hunter / Trapper Harvest
21PA10289	VSP30777	neg															neg	21PA10289	2021-12-11	Adult	Female	FRANKLIN	Southcentral Region			Dead - Hunter / Trapper Harvest
21PA10290	VSP30778	neg															neg	21PA10290	2021-12-03	Fawn	Female	FRANKLIN	Southcentral Region			Dead - Hunter / Trapper Harvest
21PA10291	VSP30779	pos	36.398		36.897												neg	21PA10291	2021-12-01	Yearling	Male	MIFFLIN	Southcentral Region			Dead - Hunter / Trapper Harvest
21PA10292	VSP30780	neg															neg	21PA10292	2021-12-11	Fawn	Male	BEDFORD	Southcentral Region			Dead - Hunter / Trapper Harvest
21PA10295	VSP30781	pos	32.383		32.437												neg	21PA10295	2021-12-11	Adult	Female	SOMERSET	Southwest Region			Dead - Hunter / Trapper Harvest
21PA10296	VSP30782	neg															neg	21PA10296	2021-12-10	Fawn	Female	SOMERSET	Southwest Region			Dead - Hunter / Trapper Harvest
21PA10297	VSP30783	neg															neg	21PA10297	2021-12-10	Fawn	Male	SOMERSET	Southwest Region			Dead - Hunter / Trapper Harvest
21PA10299	VSP30784	neg															neg	21PA10299	2021-12-04	Adult	Male	HUNTINGDON	Southcentral Region			Dead - Hunter / Trapper Harvest
21PA10300	VSP30785	neg															neg	21PA10300	2021-12-10	Adult	Female	FRANKLIN	Southcentral Region			Dead - Hunter / Trapper Harvest
21PA10301	VSP30786	neg															neg	21PA10301	2021-12-10	Adult	Female	FRANKLIN	Southcentral Region			Dead - Hunter / Trapper Harvest
21PA10302	VSP30787	pos	32.268		32.997												neg	21PA10302	2021-12-10	Adult	Male	CENTRE	Northcentral Region			Dead - Hunter / Trapper Harvest
21PA10303	VSP30788	neg															neg	21PA10303	2021-12-04	Fawn	Male	HUNTINGDON	Southcentral Region			Dead - Hunter / Trapper Harvest
21PA10304	VSP30789	neg															neg	21PA10304	2021-12-11	Adult	Female	BLAIR	Southcentral Region			Dead - Hunter / Trapper Harvest
21PA10305	VSP30790	neg															neg	21PA10305	2021-12-04	Yearling	Female	HUNTINGDON	Southcentral Region			Dead - Hunter / Trapper Harvest
21PA12460	VSP30791	neg															neg	21PA12460	2021-12-17	Yearling	Female	LANCASTER	Southeast Region	39.93615	-76.41319	Dead - Roadkill
21PA12461	VSP30792	neg															neg	21PA12461	2021-12-17	Yearling	Female	LANCASTER	Southeast Region	39.93711	-76.18224	Dead - Roadkill
21PA12462	VSP30793	neg															neg	21PA12462	2021-12-20	Adult	Female	BERKS	Southeast Region	40.30538	-76.00331	Dead - Roadkill
21PA12463	VSP30794	neg															neg	21PA12463	2021-12-15	Adult	Female	BERKS	Southeast Region	40.39775	-76.01122	Dead - Roadkill
21PA07544	VSP30795	pos	35.89021301		33.18923569												neg	21PA07544	2021-12-20	Yearling	Female	BLAIR	Southcentral Region	40.64381	-78.26656	Dead - Roadkill
21PA07545	VSP30796	neg															neg	21PA07545	2021-12-20	Adult	Male	BLAIR	Southcentral Region	40.58564	-78.32674	Dead - Roadkill
21PA07547	VSP30797	neg															neg	21PA07547	2021-12-22	Adult	Female	BLAIR	Southcentral Region	40.66595	-78.24037	Dead - Roadkill
21PA07548	VSP30798	neg															neg	21PA07548	2021-12-20	Yearling	Male	BLAIR	Southcentral Region	40.69552	-78.21722	Dead - Roadkill
21PA09131	VSP30799	neg															pos	21PA09131	2021-10-02	Adult	Male	BLAIR	Southcentral Region	40.312206	-78.507806	Dead - Hunter / Trapper Harvest
21PA09146	VSP30800	neg															pos	21PA09146	2021-10-09	Adult	Male	BEDFORD	Southcentral Region	39.78716	-78.53229	Dead - Hunter / Trapper Harvest
21PA03766	VSP30801	pos	38.12563705		36.932621												pos	21PA03766	2021-10-02	Adult	Female	SNYDER	Southcentral Region	40.674795	-76.985217	Dead - Hunter / Trapper Harvest
22PA00085	VSP30802	neg															neg	22PA00085	2022-02-25	Adult	Female	JEFFERSON	Northwest Region	41.2369	-79.111	Dead - Roadkill
22PA00087	VSP30803	neg															neg	22PA00087	2022-02-25	Yearling	Female	JEFFERSON	Northwest Region	41.1518	-79.1028	Dead - Roadkill
22PA00088	VSP30804	pos	30.578		33.159												neg	22PA00088	2022-03-25	Adult	Female	JEFFERSON	Northwest Region	41.123	-79.1842	Dead - Roadkill
22PA00089	VSP30805	pos	33.965		33.784												neg	22PA00089	2022-02-19	Adult	Female	INDIANA	Southwest Region	40.7395	-79.1565	Dead - Roadkill
22PA00090	VSP30806	neg															neg	22PA00090	2022-02-18	Adult	Female	INDIANA	Southwest Region	40.5115	-79.2665	Dead - Roadkill
22PA00091	VSP30807	neg															neg	22PA00091	2022-02-19	Yearling	Female	INDIANA	Southwest Region	40.7513	-79.0803	Dead - Roadkill
22PA00092	VSP30808	neg			39.263												neg	22PA00092	2022-02-18	Adult	Male	INDIANA	Southwest Region	40.5169	-79.2421	Dead - Roadkill
22PA00093	VSP30809	neg															neg	22PA00093	2022-02-19	Yearling	Female	JEFFERSON	Northwest Region	41.1127	-79.1431	Dead - Roadkill
22PA00094	VSP30810	neg															neg	22PA00094	2022-02-19	Yearling	Female	JEFFERSON	Northwest Region	41.1007	-78.856	Dead - Roadkill
22PA00095	VSP30811	pos	35.018		35.234												neg	22PA00095	2022-02-25	Adult	Female	JEFFERSON	Northwest Region	41.1348	-79.1483	Dead - Roadkill
22PA00097	VSP30812	neg															neg	22PA00097	2022-02-19	Yearling	Male	INDIANA	Southwest Region	40.6604	-79.1232	Dead - Roadkill
23PA16806	VSP30813	neg															pos	23PA16806	2023-08-24	Adult	Male	PERRY	Southcentral Region	40.36433	-77.35484	Dead - Roadkill
23PA16808	VSP30814	neg															pos	23PA16808	2023-08-24	Yearling	Male	PERRY	Southcentral Region	40.31992	-77.54156	Dead - Roadkill
23PA16776	VSP30815	neg															pos	23PA16776	2023-09-22	Adult	Female	FULTON	Southcentral Region	40.03109	-78.1023	Dead - Roadkill
23PA16796	VSP30816	neg															pos	23PA16796	2023-09-01	Yearling	Male	FRANKLIN	Southcentral Region	39.79202	-77.57443	Dead - Roadkill
23PA16797	VSP30817	neg															pos	23PA16797	2023-08-31	Yearling	Female	FRANKLIN	Southcentral Region	39.73178	-77.54002	Dead - Roadkill
23PA16770	VSP30818	neg															pos	23PA16770	2023-09-26	Adult	Female	HUNTINGDON	Southcentral Region	40.5222	-77.99875	Dead - Roadkill
23PA16773	VSP30819	neg															pos	23PA16773	2023-09-26	Adult	Female	BEDFORD	Southcentral Region	39.99194	-78.53946	Dead - Roadkill
23PA07669	VSP30820	neg															pos	23PA07669	2023-09-30	Adult	Male	BEDFORD	Southcentral Region			Dead - Roadkill
23PA07671	VSP30821	neg															pos	23PA07671	2023-09-30	Adult	Male	BEDFORD	Southcentral Region			Dead - Roadkill
23PA07672	VSP30822	neg															pos	23PA07672	2023-09-30	Yearling	Female	BEDFORD	Southcentral Region			Dead - Roadkill
23PA07685	VSP30823	neg															pos	23PA07685	2023-09-30	Adult	Female	FRANKLIN	Southcentral Region			Dead - Roadkill
23PA07686	VSP30824	neg															pos	23PA07686	2023-09-30	Adult	Male	FULTON	Southcentral Region			Dead - Roadkill
23PA16757	VSP30825	neg															pos	23PA16757	2023-10-08	Yearling	Male	ADAMS	Southcentral Region	39.94673239	-77.21545079	Dead - Roadkill
23PA16761	VSP30826	neg															pos	23PA16761	2023-10-08	Yearling	Male	FULTON	Southcentral Region	39.84756	-78.07207	Dead - Roadkill
22PA11905	VSP30827	neg															pos	22PA11905	2022-12-10	Adult	Female	BLAIR	Southcentral Region	40.43118051	-78.21065576	Dead - Hunter / Trapper Harvest
22PA11926	VSP30828	neg															pos	22PA11926	2022-12-09	Yearling	Female	FULTON	Southcentral Region	39.93116326	-78.21379569	Dead - Hunter / Trapper Harvest
22PA11929	VSP30829	neg															pos	22PA11929	2022-12-09	Adult	Female	FULTON	Southcentral Region	39.93116326	-78.21379569	Dead - Hunter / Trapper Harvest
22PA11934	VSP30830	neg															pos	22PA11934	2022-12-03	Adult	Male	BLAIR	Southcentral Region	40.4583	-78.5215	Dead - Hunter / Trapper Harvest
22PA11955	VSP30831	neg															pos	22PA11955	2022-12-10	Adult	Female	BEDFORD	Southcentral Region	40.08865483	-78.45002542	Dead - Hunter / Trapper Harvest
22PA07582	VSP30832	neg		35.959		36.648											pos	22PA07582	2022-12-17	Adult	Female	FRANKLIN	Southcentral Region	39.82987	-77.76441	Dead - Roadkill
22PA05392	VSP30833	neg															pos	22PA05392	2022-12-02	Adult	Male	BEDFORD	Southcentral Region	39.76584939	-78.40442858	Dead - Hunter / Trapper Harvest
22PA05363	VSP30834	neg															pos	22PA05363	2022-12-13	Adult	Male	CUMBERLAND	Southcentral Region	40.24706	-77.42787	Dead - Hunter / Trapper Harvest
22PA05364	VSP30835	pos	33.04		34.614		20I_B.1.1.7_Alpha	372				Alpha		PQ009265	EPI_ISL_19259502	hCoV-19/deer/USA/PA-VSP30835/2022	pos	22PA05364	2022-12-13	Adult	Female	PERRY	Southcentral Region	40.40686	-77.05932	Dead - Hunter / Trapper Harvest
22PA13630	VSP30836	neg															pos	22PA13630	2022-12-06	Adult	Male	BEDFORD	Southcentral Region	39.76584939	-78.40442858	Dead - Hunter / Trapper Harvest
22PA00523	VSP30837	neg															pos	22PA00523	2022-11-29	Yearling	Female	JEFFERSON	Northwest Region	40.91596	-78.90924	Dead - Hunter / Trapper Harvest
22PA16339	VSP30838	neg															pos	22PA16339	2022-12-08	Adult	Female	INDIANA	Southwest Region	40.7836	-78.96417	Dead - Hunter / Trapper Harvest
22PA11598	VSP30839	neg															pos	22PA11598	2022-11-28	Adult	Male	FULTON	Southcentral Region	40.05909481	-77.96024959	Dead - Hunter / Trapper Harvest
22PA11599	VSP30840	neg															pos	22PA11599	2022-12-01	Adult	Male	BEDFORD	Southcentral Region	40.22803934	-78.34704857	Dead - Hunter / Trapper Harvest
22PA11600	VSP30841	neg															pos	22PA11600	2022-12-06	Fawn	Female	BEDFORD	Southcentral Region	40.16055501	-78.41587295	Dead - Hunter / Trapper Harvest
22PA11601	VSP30842	pos		34.778	35.911												pos	22PA11601	2022-12-02	Adult	Male	BEDFORD	Southcentral Region	40.16055501	-78.41587295	Dead - Hunter / Trapper Harvest
22PA11604	VSP30843	neg		35.721													pos	22PA11604	2022-12-01	Adult	Female	BEDFORD	Southcentral Region	39.78733517	-78.5321447	Dead - Hunter / Trapper Harvest
22PA11606	VSP30844	neg															pos	22PA11606	2022-12-03	Adult	Female	BEDFORD	Southcentral Region	39.78242519	-78.72786922	Dead - Hunter / Trapper Harvest
22PA11610	VSP30845	neg															pos	22PA11610	2022-12-02	Yearling	Female	FULTON	Southcentral Region	39.88113772	-78.14006532	Dead - Hunter / Trapper Harvest
22PA11617	VSP30846	neg															pos	22PA11617	2022-11-16	Adult	Male	FULTON	Southcentral Region	39.76972456	-78.29886989	Dead - Hunter / Trapper Harvest
22PA11622	VSP30847	neg															pos	22PA11622	2022-11-26	Adult	Male	BEDFORD	Southcentral Region	39.76584939	-78.40442858	Dead - Hunter / Trapper Harvest
22PA11632	VSP30848	neg		24.445													pos	22PA11632	2022-11-28	Adult	Male	FULTON	Southcentral Region	40.05909481	-77.96024959	Dead - Hunter / Trapper Harvest
22PA11639	VSP30849	neg															pos	22PA11639	2022-12-06	Fawn	Female	BLAIR	Southcentral Region	40.36128707	-78.46615326	Dead - Hunter / Trapper Harvest
22PA11653	VSP30850	neg															pos	22PA11653	2022-12-06	Fawn	Male	BEDFORD	Southcentral Region	39.87893223	-78.38160829	Dead - Hunter / Trapper Harvest
22PA11659	VSP30851	neg															pos	22PA11659	2022-12-02	Adult	Male	BEDFORD	Southcentral Region	39.87893223	-78.38160829	Dead - Hunter / Trapper Harvest
22PA11663	VSP30852	neg															pos	22PA11663	2022-11-26	Adult	Male	BEDFORD	Southcentral Region	39.97465508	-78.36109456	Dead - Hunter / Trapper Harvest
22PA11669	VSP30853	neg															pos	22PA11669	2022-12-05	Fawn	Male	BEDFORD	Southcentral Region	40.00166844	-78.25793781	Dead - Hunter / Trapper Harvest
22PA11675	VSP30854	neg															pos	22PA11675	2022-11-28	Adult	Male	FULTON	Southcentral Region	39.82654	-78.08725	Dead - Hunter / Trapper Harvest
22PA11676	VSP30855	neg															pos	22PA11676	2022-12-01	Adult	Male	BEDFORD	Southcentral Region	39.87893223	-78.38160829	Dead - Hunter / Trapper Harvest
22PA11677	VSP30856	neg															pos	22PA11677	2022-11-29	Yearling	Female	HUNTINGDON	Southcentral Region	40.35935	-78.16096	Dead - Hunter / Trapper Harvest
22PA11679	VSP30857	pos	32.224		35.126		failed_pcr										pos	22PA11679	2022-11-26	Adult	Male	FULTON	Southcentral Region	39.77805916	-78.21000861	Dead - Hunter / Trapper Harvest
22PA11685	VSP30858	neg															pos	22PA11685	2022-12-05	Adult	Female	BEDFORD	Southcentral Region	40.11779879	-78.32470137	Dead - Hunter / Trapper Harvest
22PA11521	VSP30859	neg															pos	22PA11521	2022-12-01	Adult	Male	FULTON	Southcentral Region	39.88113772	-78.14006532	Dead - Hunter / Trapper Harvest
22PA11526	VSP30860	neg															pos	22PA11526	2022-11-27	Adult	Male	BEDFORD	Southcentral Region	40.13556646	-78.22156671	Dead - Hunter / Trapper Harvest
22PA11527	VSP30861	neg															pos	22PA11527	2022-11-28	Adult	Female	FULTON	Southcentral Region	39.93116326	-78.21379569	Dead - Hunter / Trapper Harvest
22PA11529	VSP30862	neg															pos	22PA11529	2022-11-29	Adult	Male	FULTON	Southcentral Region	39.93116326	-78.21379569	Dead - Hunter / Trapper Harvest
22PA11537	VSP30863	neg															pos	22PA11537	2022-11-27	Adult	Male	BEDFORD	Southcentral Region	39.97465508	-78.36109456	Dead - Hunter / Trapper Harvest
22PA11539	VSP30864	neg		35.942													pos	22PA11539	2022-12-01	Adult	Male	FULTON	Southcentral Region	40.11132	-78.1234	Dead - Hunter / Trapper Harvest
22PA11540	VSP30865	neg															pos	22PA11540	2022-11-26	Yearling	Female	BEDFORD	Southcentral Region	39.92558	-78.27773	Dead - Hunter / Trapper Harvest
22PA11554	VSP30866	pos	35.201			37.716	failed_pcr										pos	22PA11554	2022-11-28	Adult	Female	FULTON	Southcentral Region	40.09072122	-78.13985428	Dead - Hunter / Trapper Harvest
22PA11558	VSP30867	neg															pos	22PA11558	2022-12-01	Yearling	Male	BEDFORD	Southcentral Region			Dead - Hunter / Trapper Harvest
22PA11575	VSP30868	neg															pos	22PA11575	2022-11-26	Yearling	Male	FULTON	Southcentral Region	39.93116326	-78.21379569	Dead - Hunter / Trapper Harvest
22PA11577	VSP30869	neg															pos	22PA11577	2022-11-27	Yearling	Male	FULTON	Southcentral Region	39.93116326	-78.21379569	Dead - Hunter / Trapper Harvest
22PA11580	VSP30870	neg															pos	22PA11580	2022-11-26	Yearling	Male	FULTON	Southcentral Region	39.9766739	-78.08357566	Dead - Hunter / Trapper Harvest
22PA11582	VSP30871	neg															pos	22PA11582	2022-11-28	Adult	Female	FULTON	Southcentral Region	39.88113772	-78.14006532	Dead - Hunter / Trapper Harvest
22PA11584	VSP30872	neg															pos	22PA11584	2022-12-01	Adult	Female	UNK/OUT OF STATE				Dead - Hunter / Trapper Harvest
22PA11586	VSP30873	neg															pos	22PA11586	2022-11-27	Adult	Female	BEDFORD	Southcentral Region	40.00166844	-78.25793781	Dead - Hunter / Trapper Harvest
22PA11591	VSP30874	neg															pos	22PA11591	2022-12-01	Yearling	Female	FULTON	Southcentral Region	39.93116326	-78.21379569	Dead - Hunter / Trapper Harvest
22PA11594	VSP30875	neg															pos	22PA11594	2022-11-27	Yearling	Unknown	BEDFORD	Southcentral Region	39.78733517	-78.5321447	Dead - Hunter / Trapper Harvest
22PA11214	VSP30876	neg															pos	22PA11214	2022-11-15	Yearling	Female	BEDFORD	Southcentral Region	39.78733517	-78.5321447	Dead - Hunter / Trapper Harvest
22PA11217	VSP30877	neg		35.225		36.925											pos	22PA11217	2022-11-15	Adult	Male	BEDFORD	Southcentral Region	39.77392	-78.67474	Dead - Hunter / Trapper Harvest
22PA11222	VSP30878	neg															pos	22PA11222	2022-11-18	Adult	Male	BEDFORD	Southcentral Region	40.04646	-78.20267	Dead - Hunter / Trapper Harvest
22PA11231	VSP30879	pos	35.844			35.441	failed_pcr										pos	22PA11231	2022-11-16	Adult	Male	FULTON	Southcentral Region	40.0083	-78.07667	Dead - Hunter / Trapper Harvest
22PA11234	VSP30880	neg															pos	22PA11234	2022-11-17	Adult	Female	FRANKLIN	Southcentral Region	39.78039646	-78.01255967	Dead - Hunter / Trapper Harvest
22PA11218	VSP30881	neg															pos	22PA11218	2022-11-15	Adult	Male	BLAIR	Southcentral Region	40.44540351	-78.31890847	Dead - Hunter / Trapper Harvest
22PA08693	VSP30882	neg															pos	22PA08693	2022-11-07	Yearling	Male	FRANKLIN	Southcentral Region	39.7606	-77.72453	Dead - Roadkill
22PA08695	VSP30883	neg															pos	22PA08695	2022-11-01	Yearling	Male	FULTON	Southcentral Region	39.83933	-78.27657	Dead - Roadkill
22PA08697	VSP30884	neg															pos	22PA08697	2022-11-07	Yearling	Male	HUNTINGDON	Southcentral Region	40.14	-77.88287	Dead - Roadkill
22PA08705	VSP30885	neg															pos	22PA08705	2022-11-02	Yearling	Male	BEDFORD	Southcentral Region	39.99841	-78.29133	Dead - Roadkill
22PA08724	VSP30886	neg															pos	22PA08724	2022-11-06	Adult	Male	HUNTINGDON	Southcentral Region	40.08627	-77.89336	Dead - Roadkill
22PA08745	VSP30887	neg															pos	22PA08745	2022-11-10	Adult	Male	BEDFORD	Southcentral Region	39.88737	-78.67822	Dead - Roadkill
22PA08756	VSP30888	neg															pos	22PA08756	2022-11-10	Yearling	Male	BEDFORD	Southcentral Region	40.05087	-78.62269	Dead - Roadkill
22PA11135	VSP30889	neg															pos	22PA11135	2022-11-02	Adult	Male	BEDFORD	Southcentral Region	40.08865483	-78.45002542	Dead - Hunter / Trapper Harvest
22PA11138	VSP30890	neg															pos	22PA11138	2022-11-05	Adult	Male	BEDFORD	Southcentral Region	39.81702406	-78.64479873	Dead - Hunter / Trapper Harvest
22PA11139	VSP30891	neg															pos	22PA11139	2022-11-01	Yearling	Male	BEDFORD	Southcentral Region	39.97465508	-78.36109456	Dead - Hunter / Trapper Harvest
22PA11145	VSP30892	neg															pos	22PA11145	2022-11-03	Adult	Female	BEDFORD	Southcentral Region	39.77328	-78.36407	Dead - Hunter / Trapper Harvest
22PA11146	VSP30893	neg															pos	22PA11146	2022-11-04	Yearling	Male	BEDFORD	Southcentral Region	39.97465508	-78.36109456	Dead - Hunter / Trapper Harvest
22PA11164	VSP30894	pos	32.623		33.418		failed_pcr										pos	22PA11164	2022-11-15	Adult	Male	JUNIATA	Southcentral Region	40.587219	-77.186714	Dead - Hunter / Trapper Harvest
22PA11166	VSP30895	neg															pos	22PA11166	2022-11-13	Adult	Male	BEDFORD	Southcentral Region	39.76584939	-78.40442858	Dead - Hunter / Trapper Harvest
22PA11168	VSP30896	neg															pos	22PA11168	2022-11-12	Adult	Male	BEDFORD	Southcentral Region	40.08865483	-78.45002542	Dead - Hunter / Trapper Harvest
22PA11170	VSP30897	pos	33.398		34.557		failed_pcr										pos	22PA11170	2022-11-08	Adult	Male	BEDFORD	Southcentral Region	40.10427	-78.56856	Dead - Hunter / Trapper Harvest
22PA11171	VSP30898	neg		34.806													pos	22PA11171	2022-11-09	Adult	Male	BEDFORD	Southcentral Region	40.25011004	-78.50384903	Dead - Hunter / Trapper Harvest
22PA11172	VSP30899	neg															pos	22PA11172	2022-11-02	Adult	Male	BEDFORD	Southcentral Region	39.87893223	-78.38160829	Dead - Hunter / Trapper Harvest
22PA11178	VSP30900	neg		35.814													pos	22PA11178	2022-11-12	Yearling	Female	HUNTINGDON	Southcentral Region	40.17747242	-78.09950921	Dead - Hunter / Trapper Harvest
22PA11185	VSP30901	neg															pos	22PA11185	2022-11-15	Adult	Male	BLAIR	Southcentral Region	40.44540351	-78.31890847	Dead - Hunter / Trapper Harvest
22PA11198	VSP30902	neg															pos	22PA11198	2022-11-13	Adult	Male	FULTON	Southcentral Region	40.00275	-78.08047	Dead - Hunter / Trapper Harvest
22PA11199	VSP30903	neg															pos	22PA11199	2022-11-10	Adult	Female	FULTON	Southcentral Region	39.9766739	-78.08357566	Dead - Hunter / Trapper Harvest
22PA11200	VSP30904	neg															pos	22PA11200	2022-11-09	Adult	Female	FULTON	Southcentral Region	40.05909481	-77.96024959	Dead - Hunter / Trapper Harvest
22PA11202	VSP30905	neg															pos	22PA11202	2022-11-05	Yearling	Male	BEDFORD	Southcentral Region	40.00166844	-78.25793781	Dead - Hunter / Trapper Harvest
23PA01050	VSP30907	neg															neg	23PA01050	2023-06-26	Adult	Female	WARREN	Northwest Region	41.89305	-79.11889	Dead - Roadkill
23PA01051	VSP30908	neg															neg	23PA01051	2023-06-29	Adult	Female	WARREN	Northwest Region	41.81919	-79.43331	Dead - Roadkill
23PA00243	VSP30909	pos	34.853		34.848		failed_pcr										neg	23PA00243	2023-07-07	Yearling	Female	ARMSTRONG	Southwest Region	40.8035	-79.3666	Dead - Roadkill
23PA00244	VSP30910	neg															neg	23PA00244	2023-07-07	Yearling	Female	JEFFERSON	Northwest Region	41.2014	-78.7738	Dead - Roadkill
23PA00245	VSP30911	pos	29.74		32.853		failed_pcr										neg	23PA00245	2023-07-07	Yearling	Male	ARMSTRONG	Southwest Region	40.7714	-79.2381	Dead - Roadkill
23PA00246	VSP30912	neg															neg	23PA00246	2023-07-12	Yearling	Male	INDIANA	Southwest Region	40.6798	-79.106	Dead - Roadkill
23PA07148	VSP30913	neg															neg	23PA07148	2023-07-13	Adult	Female	CENTRE	Northcentral Region	40.77321	-77.61439	Dead - Roadkill
23PA07152	VSP30914	neg															neg	23PA07152	2023-07-13	Yearling	Female	UNION	Northcentral Region	40.92819	-76.86694	Dead - Roadkill
23PA07153	VSP30915	pos	33.731		36.597		failed_pcr										neg	23PA07153	2023-07-13	Adult	Female	UNION	Northcentral Region	40.95624	-76.91724	Dead - Roadkill
23PA07154	VSP30916	neg															neg	23PA07154	2023-07-05	Yearling	Female	CENTRE	Northcentral Region	40.71834	-77.92943	Dead - Roadkill
23PA05143	VSP30917	pos	24.247		24.411		recombinant_XCL_recombinant	452	XBB.1	99.2	VSP4276	Omicron	D	PQ009286	EPI_ISL_19259476	hCoV-19/deer/USA/PA-VSP30917/2023	neg	23PA05143	2023-07-12	Adult	Female	LYCOMING	Northcentral Region	41.311575	-76.908073	Dead - Roadkill
23PA00242	VSP30918	neg															neg	23PA00242	2023-06-29	Yearling	Female	CLEARFIELD	Northcentral Region	40.9931	-78.4674	Dead - Roadkill
23PA00250	VSP30920	neg															neg	23PA00250	2023-08-09	Yearling	Female	INDIANA	Southwest Region	40.6139	-79.2153	Dead - Roadkill
23PA05153	VSP30922	neg															neg	23PA05153	2023-08-09	Adult	Female	UNION	Northcentral Region	40.9604	-77.01925	Dead - Roadkill
23PA05154	VSP30923	neg															neg	23PA05154	2023-08-09	Adult	Female	UNION	Northcentral Region	40.92621	-77.03934	Dead - Roadkill
23PA05155	VSP30924	neg															neg	23PA05155	2023-08-04	Adult	Female	CENTRE	Northcentral Region	40.90448	-78.22219	Dead - Roadkill
23PA00254	VSP30926	neg															neg	23PA00254	2023-08-24	Yearling	Female	CLEARFIELD	Northcentral Region	40.885	-78.2369	Dead - Roadkill
23PA23917	VSP30927	neg															neg	23PA23917	2023-09-25	Adult	Female	DAUPHIN	Southeast Region	40.45091	-76.90984	Dead - Roadkill
23PA23918	VSP30928	neg															neg	23PA23918	2023-09-28	Adult	Female	DAUPHIN	Southeast Region	40.58515	-76.81435	Dead - Roadkill
23PA23919	VSP30929	neg															neg	23PA23919	2023-09-30	Yearling	Female	BERKS	Southeast Region			Dead - Roadkill
23PA23920	VSP30930	neg															neg	23PA23920	2023-09-30	Adult	Female	LANCASTER	Southeast Region			Dead - Roadkill
23PA23921	VSP30931	neg															neg	23PA23921	2023-09-30	Fawn	Female	CHESTER	Southeast Region			Dead - Disease Suspect
23PA23922	VSP30932	neg															neg	23PA23922	2023-09-30	Yearling	Male	JUNIATA	Southcentral Region			Dead - Disease Suspect
23PA23923	VSP30933	neg															neg	23PA23923	2023-09-30	Fawn	Female	LANCASTER	Southeast Region			Dead - Roadkill
23PA23924	VSP30934	neg															neg	23PA23924	2023-09-29	Adult	Male	LANCASTER	Southeast Region	40.0526	-76.04062	Dead - Roadkill
23PA23925	VSP30935	neg		35.976		38.335											neg	23PA23925	2023-09-29	Yearling	Female	YORK	Southcentral Region	40.05808	-77.05539	Dead - Roadkill
23PA23926	VSP30936	neg															neg	23PA23926	2023-09-30	Adult	Female	LEBANON	Southeast Region			Dead - Roadkill
23PA23927	VSP30937	neg															neg	23PA23927	2023-09-30	Yearling	Male	LEBANON	Southeast Region			Dead - Roadkill
23PA23928	VSP30938	neg															neg	23PA23928	2023-09-30	Yearling	Female	DAUPHIN	Southeast Region			Dead - Roadkill
23PA23929	VSP30939	neg															neg	23PA23929	2023-09-30	Yearling	Female	DAUPHIN	Southeast Region	40.53348	-76.80474	Dead - Roadkill
23PA23930	VSP30940	neg															neg	23PA23930	2023-09-27	Yearling	Male	LANCASTER	Southeast Region	39.89531	-76.29695	Dead - Roadkill
23PA23931	VSP30941	neg															neg	23PA23931	2023-10-03	Yearling	Male	LANCASTER	Southeast Region	39.94449	-76.26003	Dead - Roadkill
23PA05167	VSP30942	neg															neg	23PA05167	2023-08-31	Adult	Male	COLUMBIA	Northeast Region	41.20149	-76.521157	Dead - Roadkill
23PA05168	VSP30943	neg															neg	23PA05168	2023-09-19	Adult	Female	NORTHUMBERLAND	Northeast Region	41.08148	-76.830689	Dead - Roadkill
23PA0951A	VSP31022	neg															pos
23PA09530	VSP31023	neg															pos	23PA09530	2023-10-24	Adult	Male	BLAIR	Southcentral Region	40.47807	-78.40359	Dead - Roadkill
23PA09532	VSP31024	neg															pos	23PA09532	2023-11-02	Adult	Male	BEDFORD	Southcentral Region	39.95587593	-78.2441218	Dead - Roadkill
23PA09541	VSP31025	neg															pos	23PA09541	2023-11-01	Yearling	Male	BEDFORD	Southcentral Region	40.01980214	-78.51652048	Dead - Roadkill
23PA09543	VSP31026	neg															pos	23PA09543	2023-11-02	Adult	Female	FULTON	Southcentral Region	39.75946	-78.19805	Dead - Roadkill
23PA09551	VSP31027	neg															pos	23PA09551	2023-11-02	Yearling	Male	BEDFORD	Southcentral Region	39.95933	-78.24578	Dead - Roadkill
23PA09557	VSP31028	neg															pos	23PA09557	2023-11-06	Yearling	Male	FULTON	Southcentral Region	39.79398	-78.26122	Dead - Roadkill
23PA09564	VSP31029	neg															pos	23PA09564	2023-11-08	Yearling	Male	HUNTINGDON	Southcentral Region	40.64841	-77.84542	Dead - Roadkill
23PA09568	VSP31030	neg															pos	23PA09568	2023-11-08	Adult	Female	FULTON	Southcentral Region	39.85104	-78.05061	Dead - Roadkill
23PA09571	VSP31031	neg															pos	23PA09571	2023-11-05	Yearling	Male	BEDFORD	Southcentral Region	40.1565	-78.35498	Dead - Roadkill
23PA09582	VSP31032	neg															pos	23PA09582	2023-11-16	Adult	Male	BLAIR	Southcentral Region	40.29134	-78.44497	Dead - Roadkill
23PA09585	VSP31033	neg															pos	23PA09585	2023-11-19	Yearling	Male	BLAIR	Southcentral Region	40.36034	-78.43423	Dead - Roadkill
23PA09609	VSP31034	neg															pos	23PA09609	2023-11-09	Adult	Male	BEDFORD	Southcentral Region	39.75415	-78.69881	Dead - Roadkill
23PA09622	VSP31035	neg															pos	23PA09622	2023-11-20	Adult	Male	BEDFORD	Southcentral Region	40.07332	-78.71827	Dead - Roadkill
23PA09626	VSP31036	neg		19.682													pos	23PA09626	2023-11-09	Yearling	Female	BEDFORD	Southcentral Region	39.93814	-78.58068	Dead - Roadkill
23PA07937	VSP31037	neg															pos	23PA07937	2023-11-11	Adult	Male	BEDFORD	Southcentral Region			Dead - Roadkill
23PA07941	VSP31038	neg															pos	23PA07941	2023-11-15	Adult	Male	BEDFORD	Southcentral Region			Dead - Roadkill
23PA07948	VSP31039	neg															pos	23PA07948	2023-11-14	Adult	Male	FULTON	Southcentral Region			Dead - Roadkill
23PA07950	VSP31040	neg		35.173		40.32											pos	23PA07950	2023-11-16	Yearling	Female	FULTON	Southcentral Region			Dead - Roadkill
23PA16547	VSP31041	neg															pos	23PA16547	2023-11-13	Yearling	Male	JUNIATA	Southcentral Region	40.55333856	-77.30338956	Dead - Roadkill
23PA16562	VSP31042	neg															pos	23PA16562	2023-11-11	Yearling	Female	SNYDER	Southcentral Region	40.80667	-76.93968	Dead - Roadkill
23PA16572	VSP31043	neg															pos	23PA16572	2023-11-08	Yearling	Male	CUMBERLAND	Southcentral Region	40.28336699	-77.0475	Dead - Roadkill
23PA16593	VSP31044	neg															pos	23PA16593	2023-11-09	Yearling	Male	PERRY	Southcentral Region	40.564983	-77.171167	Dead - Disease Suspect
23PA12679	VSP31045	neg															pos	23PA12679	2023-11-09	Adult	Male	PERRY	Southcentral Region	40.33771	-77.1319	Dead - Roadkill
23PA16599	VSP31046	neg															pos	23PA16599	2023-11-03	Adult	Male	FULTON	Southcentral Region	40.02449066	-77.96906791	Dead - Roadkill
23PA16604	VSP31047	neg															pos	23PA16604	2023-11-03	Adult	Female	FULTON	Southcentral Region	40.01605	-77.96889	Dead - Disease Suspect
23PA16626	VSP31048	neg															pos	23PA16626	2023-11-01	Yearling	Male	FRANKLIN	Southcentral Region	39.8693	-77.95618	Dead - Roadkill
23PA07844	VSP31049	neg															pos	23PA07844	2023-11-04	Yearling	Male	BEDFORD	Southcentral Region			Dead - Roadkill
23PA07848	VSP31050	neg															pos	23PA07848	2023-11-01	Yearling	Male	BEDFORD	Southcentral Region			Dead - Roadkill
23PA07850	VSP31051	neg															pos	23PA07850	2023-11-02	Adult	Male	BEDFORD	Southcentral Region	39.9247	-78.29007	Dead - Roadkill
23PA07851	VSP31052	neg															pos	23PA07851	2023-11-03	Adult	Female	FULTON	Southcentral Region			Dead - Roadkill
23PA07853	VSP31053	neg															pos	23PA07853	2023-11-03	Adult	Male	FRANKLIN	Southcentral Region			Dead - Roadkill
23PA07856	VSP31054	neg															pos	23PA07856	2023-11-03	Yearling	Male	FULTON	Southcentral Region			Dead - Roadkill
23PA07859	VSP31055	pos	24.022		23.342		23B_XBB.1.16.6_Omicron	489	XBB.1	93.7	VSP4304	Omicron		PQ009287	EPI_ISL_19259468	hCoV-19/deer/USA/PA-VSP31055/2023	pos	23PA07859	2023-11-03	Yearling	Female	FULTON	Southcentral Region			Dead - Roadkill
23PA07860	VSP31056	neg															pos	23PA07860	2023-10-31	Adult	Male	BEDFORD	Southcentral Region			Dead - Roadkill
23PA07865	VSP31057	neg															pos	23PA07865	2023-11-02	Yearling	Male	FULTON	Southcentral Region	40.01024	-78.07533	Dead - Roadkill
23PA07867	VSP31058	neg															pos	23PA07867	2023-11-06	Yearling	Male	BEDFORD	Southcentral Region			Dead - Disease Suspect
23PA07869	VSP31059	neg															pos	23PA07869	2023-11-09	Adult	Male	HUNTINGDON	Southcentral Region			Dead - Disease Suspect
23PA07873	VSP31060	neg															pos	23PA07873	2023-11-11	Adult	Male	HUNTINGDON	Southcentral Region			Dead - Roadkill
23PA07875	VSP31061	pos	28.594		26.819		failed_pcr										pos	23PA07875	2023-11-13	Yearling	Male	BEDFORD	Southcentral Region	40.01972	-78.24627	Dead - Disease Suspect
23PA07889	VSP31062	neg															pos	23PA07889	2023-11-01	Adult	Male	BEDFORD	Southcentral Region			Dead - Disease Suspect
23PA07894	VSP31063	neg															pos	23PA07894	2023-11-11	Adult	Male	BEDFORD	Southcentral Region	39.8532	-78.4815	Dead - Roadkill
23PA07897	VSP31064	neg															pos	23PA07897	2023-11-11	Yearling	Female	BEDFORD	Southcentral Region			Dead - Roadkill
23PA07899	VSP31065	neg															pos	23PA07899	2023-11-13	Adult	Male	BEDFORD	Southcentral Region	40.09332	-78.24797	Dead - Roadkill
23PA07901	VSP31066	neg															pos	23PA07901	2023-11-08	Yearling	Male	BEDFORD	Southcentral Region	40.11318	-78.70098	Dead - Roadkill
23PA07903	VSP31067	neg															pos	23PA07903	2023-11-12	Yearling	Male	FULTON	Southcentral Region			Dead - Roadkill
23PA07906	VSP31068	neg															pos	23PA07906	2023-11-11	Yearling	Male	FULTON	Southcentral Region	39.91172002	-78.14830101	Dead - Roadkill
23PA07912	VSP31069	neg															pos	23PA07912	2023-11-11	Adult	Male	FULTON	Southcentral Region			Dead - Roadkill
23PA01060	VSP31141	neg															neg	23PA01060	2023-08-02	Yearling	Male	WARREN	Northwest Region	41.86454	-79.32722	Dead - Roadkill
23PA02797	VSP31142	neg															neg	23PA02797	2023-08-16	Adult	Female	SOMERSET	Southwest Region	39.9161	-78.9415	Dead - Roadkill
23PA02798	VSP31143	neg															neg	23PA02798	2023-08-16	Adult	Female	CAMBRIA	Southwest Region	40.3052	-78.9424	Dead - Roadkill
23PA03084	VSP31144	neg															neg	23PA03084	2023-08-09	Adult	Female	SOMERSET	Southwest Region	39.9736	-79.0312	Dead - Roadkill
23PA03085	VSP31145	neg															neg	23PA03085	2023-08-09	Yearling	Male	SOMERSET	Southwest Region	40.0315	-79.0518	Dead - Roadkill
23PA03086	VSP31146	neg															neg	23PA03086	2023-08-09	Yearling	Female	CAMBRIA	Southwest Region	40.4084	-78.6305	Dead - Roadkill
23PA03087	VSP31147	neg															neg	23PA03087	2023-08-09	Yearling	Male	CAMBRIA	Southwest Region	40.3478	-78.6972	Dead - Roadkill
23PA03088	VSP31148	neg															neg	23PA03088	2023-08-09	Yearling	Male	SOMERSET	Southwest Region	39.9629	-78.8866	Dead - Roadkill
23PA03089	VSP31149	neg															neg	23PA03089	2023-08-09	Yearling	Female	CAMBRIA	Southwest Region	40.3033	-78.9314	Dead - Roadkill
23PA03091	VSP31151	neg															neg	23PA03091	2023-08-18	Adult	Female	SOMERSET	Southwest Region	40.0565	-79.1184	Dead - Roadkill
23PA05162	VSP31152	pos	34.45			45.601	failed_pcr										neg	23PA05162	2023-08-28	Yearling	Female	LYCOMING	Northcentral Region	41.195016	-76.718331	Dead - Roadkill
23PA05132	VSP31153	neg															neg	23PA05132	2023-06-25	Yearling	Male	LYCOMING	Northcentral Region	41.281398	-76.908635	Dead - Roadkill
23PA05133	VSP31154	neg															neg	23PA05133	2023-06-27	Adult	Female	LYCOMING	Northcentral Region	41.176053	-76.591143	Dead - Roadkill
23PA05134	VSP31155	neg															neg	23PA05134	2023-06-20	Adult	Male	SULLIVAN	Northeast Region	41.332588	-76.588151	Dead - Roadkill
23PA05135	VSP31156	neg															neg	23PA05135	2023-06-21	Adult	Female	LYCOMING	Northcentral Region	41.244957	-76.882465	Dead - Roadkill
23PA05136	VSP31157	neg															neg	23PA05136	2023-06-22	Yearling	Male	LYCOMING	Northcentral Region	41.44457	-76.983315	Dead - Roadkill
23PA05137	VSP31158	neg															neg	23PA05137	2023-06-20	Adult	Female	LYCOMING	Northcentral Region	41.184601	-76.80687	Dead - Roadkill
23PA01057	VSP31162	neg															neg	23PA01057	2023-07-26	Adult	Female	WARREN	Northwest Region	41.85198	-79.14716	Dead - Roadkill
23PA01058	VSP31163	neg															neg	23PA01058	2023-07-26	Adult	Female	WARREN	Northwest Region	41.89371	-79.12232	Dead - Roadkill
23PA01059	VSP31164	neg															neg	23PA01059	2023-07-26	Yearling	Female	WARREN	Northwest Region	41.81896	-79.41643	Dead - Roadkill
23PA12674	VSP31168	neg															neg	23PA12674	2023-11-06	Adult	Male	BEDFORD	Southcentral Region			Dead - Roadkill
23PA12676	VSP31170	neg															neg	23PA12676	2023-11-07	Fawn	Male	CUMBERLAND	Southcentral Region			Dead - Roadkill
23PA12678	VSP31172	neg															neg	23PA12678	2023-11-08	Yearling	Male	SNYDER	Southcentral Region			Dead - Roadkill
23PA12680	VSP31173	neg															neg	23PA12680	2023-11-08	Fawn	Male	JUNIATA	Southcentral Region			Dead - Roadkill
23PA12681	VSP31174	neg															neg	23PA12681	2023-11-04	Adult	Male	PERRY	Southcentral Region			Dead - Disease Suspect
23PA12682	VSP31175	neg															neg	23PA12682	2023-11-09	Adult	Male	SNYDER	Southcentral Region			Dead - Roadkill
23PA12684	VSP31177	neg															neg	23PA12684	2023-11-06	Adult	Female	SCHUYLKILL	Southeast Region			Dead - Roadkill
23PA12685	VSP31178	neg															neg	23PA12685	2023-11-06	Adult	Male	DAUPHIN	Southeast Region			Dead - Roadkill
23PA12686	VSP31179	neg															neg	23PA12686	2023-11-07	Undetermined	Male	SCHUYLKILL	Southeast Region			Dead - Roadkill
23PA12688	VSP31181	neg		35.207													neg	23PA12688	2023-11-11	Adult	Male	SNYDER	Southcentral Region			Dead - Roadkill
23PA12689	VSP31182	neg															neg	23PA12689	2023-11-11	Adult	Male	SNYDER	Southcentral Region			Dead - Roadkill
23PA12690	VSP31183	neg															neg	23PA12690	2023-11-09	Adult	Male	SNYDER	Southcentral Region			Dead - Roadkill
23PA12691	VSP31184	neg		34.961													neg	23PA12691	2023-11-06	Yearling	Male	MIFFLIN	Southcentral Region			Dead - Disease Suspect
23PA12695	VSP31188	pos		35.233	35.711		failed_pcr										neg	23PA12695	2023-11-10	Yearling	Male	JUNIATA	Southcentral Region			Dead - Roadkill
23PA12696	VSP31189	neg															neg	23PA12696	2023-11-11	Adult	Male	JUNIATA	Southcentral Region			Dead - Roadkill
23PA12697	VSP31190	neg															neg	23PA12697	2023-11-11	Adult	Male	SNYDER	Southcentral Region			Dead - Roadkill
23PA12698	VSP31191	neg															neg	23PA12698	2023-11-12	Adult	Male	JUNIATA	Southcentral Region			Dead - Roadkill
23PA12699	VSP31192	neg															neg	23PA12699	2023-11-08	Adult	Female	SNYDER	Southcentral Region			Dead - Roadkill
23PA12700	VSP31193	neg															neg	23PA12700	2023-11-11	Yearling	Male	JUNIATA	Southcentral Region			Dead - Roadkill
23PA12701	VSP31194	neg															neg	23PA12701	2023-11-12	Yearling	Female	JUNIATA	Southcentral Region			Dead - Roadkill
23PA12704	VSP31197	neg															neg	23PA12704	2023-11-11	Fawn	Female	PERRY	Southcentral Region			Dead - Roadkill
23PA12705	VSP31198	neg															neg	23PA12705	2023-11-10	Fawn	Female	SNYDER	Southcentral Region			Dead - Roadkill
23PA12710	VSP31203	neg															neg	23PA12710	2023-11-11	Yearling	Female	PERRY	Southcentral Region			Dead - Roadkill
23PA12713	VSP31206	neg		35.897													neg	23PA12713	2023-11-08	Adult	Male	FRANKLIN	Southcentral Region			Dead - Disease Suspect
23PA12715	VSP31208	neg															neg	23PA12715	2023-11-09	Fawn	Male	DAUPHIN	Southeast Region			Dead - Roadkill
23PA12717	VSP31210	neg															neg	23PA12717	2023-11-11	Undetermined	Male	NORTHUMBERLAND	Northeast Region			Dead - Roadkill
23PA12718	VSP31211	neg															neg	23PA12718	2023-11-11	Undetermined	Male	DAUPHIN	Southeast Region			Dead - Roadkill
23PA12719	VSP31212	neg															neg	23PA12719	2023-11-09	Yearling	Male	DAUPHIN	Southeast Region			Dead - Roadkill
23PA12720	VSP31213	neg															neg	23PA12720	2023-11-10	Yearling	Female	DAUPHIN	Southeast Region			Dead - Roadkill
23PA12724	VSP31217	neg															neg	23PA12724	2023-11-06	Adult	Male	DAUPHIN	Southeast Region			Dead - Roadkill
23PA12728	VSP31221	neg															neg	23PA12728	2023-11-10	Undetermined	Unknown	DAUPHIN	Southeast Region			Dead - Roadkill
23PA12729	VSP31222	neg															neg	23PA12729	2023-11-10	Fawn	Female	CUMBERLAND	Southcentral Region			Dead - Roadkill
23PA06193	VSP31225	neg															neg	23PA06193	2023-10-26	Adult	Male	CENTRE	Northcentral Region	40.79722	-78.23125	Dead - Roadkill
23PA06196	VSP31227	neg															neg	23PA06196	2023-10-26	Adult	Female	CENTRE	Northcentral Region	40.75828	-78.06588	Dead - Roadkill
23PA06199	VSP31228	neg															neg	23PA06199	2023-10-27	Yearling	Male	CLEARFIELD	Northcentral Region			Dead - Disease Suspect
23PA06203	VSP31229	neg															neg	23PA06203	2023-10-27	Adult	Female	CLEARFIELD	Northcentral Region			Dead - Roadkill
23PA06185	VSP31230	neg															neg	23PA06185	2023-10-23	Fawn	Female	CLEARFIELD	Northcentral Region			Dead - Roadkill
23PA06187	VSP31232	neg															neg	23PA06187	2023-10-24	Adult	Female	CLEARFIELD	Northcentral Region			Dead - Roadkill
23PA06188	VSP31233	neg															neg	23PA06188	2023-10-23	Adult	Female	CENTRE	Northcentral Region			Dead - Roadkill
23PA06189	VSP31234	neg															neg	23PA06189	2023-10-23	Adult	Female	CLEARFIELD	Northcentral Region			Dead - Roadkill
23PA06197	VSP31237	neg															neg	23PA06197	2023-10-23	Adult	Female	CLEARFIELD	Northcentral Region			Dead - Roadkill
23PA06183	VSP31240	neg															neg	23PA06183	2023-10-26	Yearling	Male	CENTRE	Northcentral Region	40.83304	-77.97873	Dead - Roadkill
23PA06190	VSP31241	neg															neg	23PA06190	2023-10-26	Yearling	Male	CENTRE	Northcentral Region	40.73634	-77.92048	Dead - Roadkill
23PA23993	VSP31242	neg															neg	23PA23993	2023-10-16	Fawn	Female	DAUPHIN	Southeast Region			Dead - Roadkill
23PA23995	VSP31244	neg															neg	23PA23995	2023-10-21	Adult	Female	SCHUYLKILL	Southeast Region			Dead - Disease Suspect
23PA01093	VSP31248	neg															neg	23PA01093	2023-10-24	Fawn	Female	WARREN	Northwest Region			Dead - Roadkill
23PA01094	VSP31249	neg															neg	23PA01094	2023-10-24	Yearling	Female	WARREN	Northwest Region			Dead - Roadkill
23PA01095	VSP31250	neg															neg	23PA01095	2023-10-25	Adult	Female	WARREN	Northwest Region			Dead - Roadkill
23PA06180	VSP31252	neg															neg	23PA06180	2023-10-19	Fawn	Male	CLEARFIELD	Northcentral Region			Dead - Roadkill
23PA06184	VSP31253	neg															neg	23PA06184	2023-10-21	Fawn	Female	CLEARFIELD	Northcentral Region			Dead - Roadkill
23PA23981	VSP31254	neg															neg	23PA23981	2023-10-17	Adult	Male	DAUPHIN	Southeast Region			Dead - Disease Suspect
23PA00331	VSP31266	neg															neg	23PA00331	2023-10-20	Adult	Female	JEFFERSON	Northwest Region			Dead - Roadkill
23PA00334	VSP31269	neg															neg	23PA00334	2023-10-20	Fawn	Male	JEFFERSON	Northwest Region			Dead - Roadkill
23PA00335	VSP31270	neg															neg	23PA00335	2023-10-21	Adult	Female	JEFFERSON	Northwest Region			Dead - Disease Suspect
23PA00337	VSP31272	neg															neg	23PA00337	2023-10-19	Adult	Female	JEFFERSON	Northwest Region			Dead - Roadkill
23PA23976	VSP31273	neg															neg	23PA23976	2023-10-19	Adult	Female	LANCASTER	Southeast Region			Dead - Roadkill
23PA23977	VSP31274	neg	24.022														neg	23PA23977	2023-10-17	Adult	Female	LANCASTER	Southeast Region			Dead - Roadkill
23PA00034	VSP31314	pos	29.77		31.599		failed_pcr										neg	23PA00034	2023-01-13	Adult	Female	JEFFERSON	Northwest Region			Dead - Hunter / Trapper Harvest
23PA00035	VSP31315	pos	24.351		26.355												neg	23PA00035	2023-01-14	Adult	Female	INDIANA	Southwest Region	40.6588	-78.9787	Dead - Roadkill
24PA06146	VSP31316	pos	27.959			30.727											neg	24PA06146	2023-12-28	Adult	Male	FULTON	Southcentral Region	40.02143	-78.01318	Dead - Roadkill
24PA06147	VSP31317	neg															neg	24PA06147	2023-12-26	Adult	Female	FULTON	Southcentral Region	40.02695	-78.00105	Dead - Roadkill
24PA06148	VSP31318	pos	27.01		28.422												neg	24PA06148	2024-01-03	Adult	Female	PERRY	Southcentral Region	40.28423	-76.56939	Dead - Roadkill
24PA06149	VSP31319	neg															neg	24PA06149	2023-12-29	Yearling	Male	ADAMS	Southcentral Region	39.978233	-77.238333	Dead - Roadkill
24PA06150	VSP31320	neg															neg	24PA06150	2023-12-29	Yearling	Female	NORTHUMBERLAND	Northeast Region	40.83159	-76.79256	Dead - Roadkill
24PA00031	VSP31321	pos	25.835		32.641		19A_B_	589	XBB.1	94.5	VSP4286	Omicron		PQ009288	EPI_ISL_19259469	hCoV-19/deer/USA/PA-VSP31321/2024	neg	24PA00031	2024-01-03	Yearling	Male	INDIANA	Southwest Region	40.6398	-79.2015	Dead - Roadkill
24PA00032	VSP31322	neg															neg	24PA00032	2024-01-05	Adult	Female	JEFFERSON	Northwest Region	41.0942	-79.1112	Dead - Roadkill
24PA00033	VSP31323	neg															neg	24PA00033	2024-01-03	Adult	Female	INDIANA	Southwest Region	40.7169	-79.1025	Dead - Roadkill
24PA00915	VSP31324	pos	30.464		42.774		failed_pcr										neg	24PA00915	2023-12-29	Yearling	Male	SOMERSET	Southwest Region	40.1149	-78.972	Dead - Roadkill
24PA00916	VSP31325	neg															neg	24PA00916	2023-12-27	Yearling	Female	WESTMORELAND	Southwest Region	40.2948	-79.3719	Dead - Roadkill
24PA00917	VSP31326	pos	27.544		30.515		failed_pcr										neg	24PA00917	2023-12-29	Yearling	Male	SOMERSET	Southwest Region	39.9998	-78.9988	Dead - Roadkill
24PA08106	VSP31327	pos	31.295		34.327		failed_pcr										neg	24PA08106	2023-12-14	Yearling	Male	LANCASTER	Southeast Region	40.17334	-76.14603	Dead - Roadkill
24PA08107	VSP31328	neg															neg	24PA08107	2023-12-14	Fawn	Male	LANCASTER	Southeast Region	40.19549	-76.12286	Dead - Roadkill
24PA08108	VSP31329	neg															neg	24PA08108	2023-12-22	Yearling	Female	LANCASTER	Southeast Region	40.20934	-76.10799	Dead - Roadkill
24PA08109	VSP31330	neg	37.917														neg	24PA08109	2024-01-02	Adult	Male	LANCASTER	Southeast Region	39.95109	-76.36537	Dead - Roadkill
24PA08110	VSP31331	pos	32.729		40.761		failed_pcr										neg	24PA08110	2023-12-20	Adult	Female	LANCASTER	Southeast Region	39.84971	-76.06915	Dead - Roadkill
24PA00942	VSP31332	neg															neg	24PA00942	2024-01-06	Adult	Female	SOMERSET	Southwest Region			Dead - Hunter / Trapper Harvest
24PA00908	VSP31333	neg															neg	24PA00908	2023-12-27	Adult	Female	CAMBRIA	Southwest Region	40.58	-78.5989	Dead - Roadkill
24PA00909	VSP31334	neg															neg	24PA00909	2023-12-27	Adult	Female	WESTMORELAND	Southwest Region	40.3531	-79.2807	Dead - Roadkill
24PA00910	VSP31335	neg															neg	24PA00910	2023-12-27	Yearling	Female	CAMBRIA	Southwest Region	40.4397	-78.9373	Dead - Roadkill
24PA00911	VSP31336	neg															neg	24PA00911	2023-12-27	Adult	Female	CAMBRIA	Southwest Region	40.6087	-78.6111	Dead - Roadkill
24PA00912	VSP31337	pos	29.528		35.372		failed_pcr										neg	24PA00912	2023-12-27	Yearling	Male	WESTMORELAND	Southwest Region	40.3895	-79.4206	Dead - Roadkill
24PA00913	VSP31338	neg															neg	24PA00913	2023-12-27	Yearling	Female	CAMBRIA	Southwest Region	40.5476	-78.5068	Dead - Roadkill
24PA00914	VSP31339	neg															neg	24PA00914	2023-12-29	Adult	Female	WESTMORELAND	Southwest Region	40.3662	-79.3015	Dead - Roadkill
24PA05124	VSP31340	neg															neg	24PA05124	2023-12-09	Fawn	Male	FRANKLIN	Southcentral Region			Dead - Hunter / Trapper Harvest
24PA05125	VSP31341	pos	24.821		25.587		failed_sanger		failed_wgs								neg	24PA05125	2024-01-11	Yearling	Male	CUMBERLAND	Southcentral Region			Dead - Hunter / Trapper Harvest
24PA05126	VSP31342	pos	31.642		32.76		failed_pcr										neg	24PA05126	2024-01-12	Fawn	Female	CUMBERLAND	Southcentral Region			Dead - Hunter / Trapper Harvest
24PA05127	VSP31343	neg															neg	24PA05127	2024-01-15	Adult	Female	ADAMS	Southcentral Region			Dead - Hunter / Trapper Harvest
24PA00938	VSP31344	neg															neg	24PA00938	2024-01-05	Fawn	Female	INDIANA	Southwest Region			Dead - Hunter / Trapper Harvest
24PA00939	VSP31345	neg															neg	24PA00939	2024-01-05	Adult	Female	INDIANA	Southwest Region			Dead - Hunter / Trapper Harvest
24PA00940	VSP31346	neg															neg	24PA00940	2024-01-04	Yearling	Female	CLEARFIELD	Northcentral Region			Dead - Hunter / Trapper Harvest
24PA00941	VSP31347	neg															neg	24PA00941	2024-01-13	Adult	Female	SOMERSET	Southwest Region			Dead - Hunter / Trapper Harvest
24PA06086	VSP31348	neg															neg	24PA06086	2024-01-08	Adult	Male	HUNTINGDON	Southcentral Region	40.1646	-77.53096	Dead - Roadkill
24PA06088	VSP31349	neg															neg	24PA06088	2024-01-08	Fawn	Male	JUNIATA	Southcentral Region	40.21157	-77.42781	Dead - Roadkill
24PA05118	VSP31350	neg															neg	24PA05118	2024-01-05	Adult	Female	CHESTER	Southeast Region			Dead - Hunter / Trapper Harvest
24PA05119	VSP31351	neg															neg	24PA05119	2023-12-30	Adult	Female	PERRY	Southcentral Region			Dead - Hunter / Trapper Harvest
24PA05120	VSP31352	neg															neg	24PA05120	2024-01-06	Fawn	Male	JUNIATA	Southcentral Region			Dead - Hunter / Trapper Harvest
24PA05121	VSP31353	neg															neg	24PA05121	2024-01-15	Adult	Female	JUNIATA	Southcentral Region			Dead - Hunter / Trapper Harvest
24PA05122	VSP31354	neg															neg	24PA05122	2024-01-06	Yearling	Female	PERRY	Southcentral Region			Dead - Hunter / Trapper Harvest
24PA05123	VSP31355	neg															neg	24PA05123	2024-01-13	Fawn	Female	SNYDER	Southcentral Region			Dead - Hunter / Trapper Harvest
24PA06079	VSP31356	pos	30.464		30.094		recombinant_XCL_recombinant	473	XBB.1	97.3	VSP4299	Omicron	G	PQ009289	EPI_ISL_19259470	hCoV-19/deer/USA/PA-VSP31356/2024	neg	24PA06079	2024-01-12	Fawn	Male	ADAMS	Southcentral Region	39.756483	-77.38075	Dead - Roadkill
24PA06080	VSP31357	neg															neg	24PA06080	2024-01-12	Adult	Female	ADAMS	Southcentral Region	39.890433	-77.356567	Dead - Roadkill
24PA06081	VSP31358	pos	28.507		28.504		19A_B_	579	XBB.1	93.5	VSP4289	Omicron		PQ009290	EPI_ISL_19259484	hCoV-19/deer/USA/PA-VSP31358/2024	neg	24PA06081	2024-01-14	Fawn	Female	FRANKLIN	Southcentral Region	39.79519	-77.80965	Dead - Roadkill
24PA06082	VSP31359	neg		35.661													neg	24PA06082	2024-01-13	Fawn	Female	FRANKLIN	Southcentral Region	39.81469	-77.88821	Dead - Roadkill
24PA06083	VSP31360	pos	33.884		35.135		recombinant_XCL_recombinant	464	failed_wgs			Omicron		PQ009266	EPI_ISL_19259508	hCoV-19/deer/USA/PA-VSP31360/2024	neg	24PA06083	2024-01-17	Fawn	Female	JUNIATA	Southcentral Region	40.30023	-77.25171	Dead - Roadkill
24PA06084	VSP31361	pos	25.832		26.738		failed_pcr										neg	24PA06084	2024-01-08	Fawn	Female	MIFFLIN	Southcentral Region	40.35121	-77.31498	Dead - Roadkill
24PA06085	VSP31362	neg															neg	24PA06085	2024-01-17	Fawn	Female	MIFFLIN	Southcentral Region	40.38362	-77.38362	Dead - Roadkill
24PA06086	VSP31363	pos	29.135		31.508		failed_pcr										neg
24PA05110	VSP31364	neg															neg	24PA05110	2023-12-30	Adult	Female	DAUPHIN	Southeast Region			Dead - Hunter / Trapper Harvest
24PA05111	VSP31365	neg															neg	24PA05111	2023-12-31	Yearling	Male	PERRY	Southcentral Region			Dead - Hunter / Trapper Harvest
24PA05112	VSP31366	neg															neg	24PA05112	2024-01-06	Adult	Female	SNYDER	Southcentral Region			Dead - Hunter / Trapper Harvest
24PA05113	VSP31367	neg															neg	24PA05113	2024-01-03	Adult	Male	SNYDER	Southcentral Region			Dead - Hunter / Trapper Harvest
24PA05114	VSP31368	pos	28.086		28.047		23H_HK.3_Omicron	343	failed_wgs			Omicron		PQ009267	EPI_ISL_19259509	hCoV-19/deer/USA/PA-VSP31368/2024	neg	24PA05114	2024-01-08	Adult	Female	DAUPHIN	Southeast Region			Dead - Hunter / Trapper Harvest
24PA05115	VSP31369	neg															neg	24PA05115	2024-01-05	Fawn	Male	LEHIGH	Southeast Region			Dead - Hunter / Trapper Harvest
24PA05116	VSP31370	neg															neg	24PA05116	2024-01-04	Adult	Female	DAUPHIN	Southeast Region			Dead - Hunter / Trapper Harvest
24PA05117	VSP31371	neg															neg	24PA05117	2024-01-04	Fawn	Male	DAUPHIN	Southeast Region			Dead - Hunter / Trapper Harvest
24PA04063	VSP31372	neg															neg	24PA04063	2024-01-01	Fawn	Male	LYCOMING	Northcentral Region	41.22965	-76.688401	Dead - Roadkill
24PA04064	VSP31373	neg															neg	24PA04064	2024-01-03	Fawn	Male	LYCOMING	Northcentral Region	41.273246	-76.931238	Dead - Roadkill
24PA04065	VSP31374	neg															neg	24PA04065	2024-01-03	Adult	Female	LYCOMING	Northcentral Region	41.249831	-76.741871	Dead - Roadkill
24PA04066	VSP31375	neg															neg	24PA04066	2024-01-05	Yearling	Male	LYCOMING	Northcentral Region	41.235848	-76.805253	Dead - Roadkill
24PA04067	VSP31376	neg															neg	24PA04067	2024-01-03	Fawn	Female	COLUMBIA	Northeast Region	41.130132	-76.50201	Dead - Roadkill
24PA04068	VSP31377	neg															neg	24PA04068	2024-01-04	Fawn	Female	LYCOMING	Northcentral Region	41.314256	-76.899532	Dead - Roadkill
24PA04069	VSP31378	neg															neg	24PA04069	2024-01-04	Fawn	Male	LYCOMING	Northcentral Region	41.290561	-76.899062	Dead - Roadkill
24PA04070	VSP31379	neg															neg	24PA04070	2024-01-03	Fawn	Male	LYCOMING	Northcentral Region	41.305886	-77.065791	Dead - Roadkill
24PA04051	VSP31380	neg															neg	24PA04051	2023-12-30	Fawn	Male	LYCOMING	Northcentral Region	41.177301	-76.59623	Dead - Roadkill
24PA04052	VSP31381	neg															neg	24PA04052	2023-12-26	Fawn	Male	LYCOMING	Northcentral Region	41.25405	-77.008721	Dead - Roadkill
24PA04053	VSP31382	neg															neg	24PA04053	2023-12-31	Fawn	Male	LYCOMING	Northcentral Region	41.325292	-76.91381	Dead - Roadkill
24PA04054	VSP31383	neg															neg	24PA04054	2023-12-29	Fawn	Female	LYCOMING	Northcentral Region	41.200567	-76.563843	Dead - Roadkill
24PA04055	VSP31384	neg															neg	24PA04055	2023-12-26	Fawn	Female	LYCOMING	Northcentral Region	41.263811	-76.958547	Dead - Roadkill
24PA04056	VSP31385	neg															neg	24PA04056	2023-12-31	Adult	Female	LYCOMING	Northcentral Region	41.23142	-76.943238	Dead - Roadkill
24PA04057	VSP31386	neg		35.093													neg	24PA04057	2023-12-31	Adult	Female	LYCOMING	Northcentral Region	41.177904	-76.612792	Dead - Roadkill
24PA04058	VSP31387	neg															neg	24PA04058	2023-12-26	Adult	Female	LYCOMING	Northcentral Region	41.309569	-77.019707	Dead - Roadkill
24PA04059	VSP31388	neg															neg	24PA04059	2023-12-26	Adult	Female	LYCOMING	Northcentral Region	41.305944	-76.973349	Dead - Roadkill
24PA04060	VSP31389	pos	29.937		30.21		failed_pcr										neg	24PA04060	2024-01-01	Adult	Female	NORTHUMBERLAND	Northeast Region	41.093825	-76.872945	Dead - Roadkill
24PA04061	VSP31390	pos	35.783			36.364	failed_pcr										neg	24PA04061	2024-01-03	Fawn	Female	COLUMBIA	Northeast Region	41.108589	-76.521721	Dead - Roadkill
24PA04062	VSP31391	neg															neg	24PA04062	2024-01-01	Adult	Female	LYCOMING	Northcentral Region	41.22965	-76.688401	Dead - Roadkill
19949	VSP31392	neg															neg
19951	VSP31393	neg															neg
19952	VSP31394	neg															neg
19991	VSP31395	neg															neg
19992	VSP31396	neg															neg
19993	VSP31397	neg															neg
19962	VSP31398	neg															neg
19963	VSP31399	neg															neg
24PA08101	VSP31400	neg															neg	24PA08101	2023-12-29	Adult	Female	DAUPHIN	Southeast Region			Dead - Hunter / Trapper Harvest
23PA25130	VSP31401	neg															neg	23PA25130	2024-01-02	Adult	Female	DAUPHIN	Southeast Region			Dead - Hunter / Trapper Harvest
24PA06121	VSP31402	neg															neg	24PA06121	2024-01-03	Yearling	Male	HUNTINGDON	Southcentral Region	40.29955	-77.76999	Dead - Roadkill
24PA06106	VSP31403	neg															neg	24PA06106	2024-01-03	Fawn	Female	FRANKLIN	Southcentral Region	39.90433	-77.87548	Dead - Roadkill
24PA06107	VSP31404	neg															neg	24PA06107	2024-01-03	Yearling	Male	CUMBERLAND	Southcentral Region	40.18643	-77.21251	Dead - Roadkill
24PA06108	VSP31405	neg															neg	24PA06108	2024-01-03	Fawn	Male	FRANKLIN	Southcentral Region	39.79593	-77.76588	Dead - Roadkill
24PA06110	VSP31406	neg															neg	24PA06110	2024-01-03	Yearling	Female	CUMBERLAND	Southcentral Region	40.22682	-77.50658	Dead - Roadkill
24PA06112	VSP31407	pos	32.001		32.989												neg	24PA06112	2024-01-03	Adult	Male	CUMBERLAND	Southcentral Region	40.19721	-77.16487	Dead - Roadkill
24PA06113	VSP31408	neg															neg	24PA06113	2023-12-30	Adult	Female	BEDFORD	Southcentral Region	40.05617	-78.31785	Dead - Roadkill
24PA06114	VSP31409	neg															neg	24PA06114	2024-01-03	Fawn	Female	FRANKLIN	Southcentral Region	39.80355	-77.82861	Dead - Roadkill
24PA06115	VSP31410	pos		36.11	36.981												neg	24PA06115	2024-01-03	Adult	Female	CUMBERLAND	Southcentral Region	40.26091	-77.05807	Dead - Roadkill
24PA06116	VSP31411	neg															neg	24PA06116	2023-12-30	Adult	Male	BEDFORD	Southcentral Region	40.03384	-78.31026	Dead - Roadkill
24PA06118	VSP31412	neg															neg	24PA06118	2024-01-03	Fawn	Female	FRANKLIN	Southcentral Region	39.78909	-77.84918	Dead - Roadkill
24PA06119	VSP31413	neg															neg	24PA06119	2024-01-03	Adult	Male	CUMBERLAND	Southcentral Region	40.24644	-77.00116	Dead - Roadkill
22PA00134	VSP31414	neg															neg	22PA00134	2022-04-05	Adult	Female	INDIANA	Southwest Region	40.5374	-79.1223	Dead - Roadkill
22PA00135	VSP31415	neg															neg	22PA00135	2022-04-07	Yearling	Female	JEFFERSON	Northwest Region	41.1708	-79.1231	Dead - Roadkill
22PA00136	VSP31416	neg															neg	22PA00136	2022-04-07	Adult	Female	JEFFERSON	Northwest Region	41.026	-78.8273	Dead - Roadkill
22PA00137	VSP31417	neg															neg	22PA00137	2022-04-07	Adult	Male	JEFFERSON	Northwest Region	41.0385	-79.0817	Dead - Roadkill
22PA13373	VSP31418	neg															neg	22PA13373	2022-03-25	Adult	Female	LANCASTER	Southeast Region	40.22401	-76.10695	Dead - Roadkill
22PA13374	VSP31419	neg															neg	22PA13374	2022-04-25	Adult	Male	LANCASTER	Southeast Region	40.25812	-76.1575	Dead - Roadkill
22PA13375	VSP31420	neg															neg	22PA13375	2022-03-20	Adult	Male	LANCASTER	Southeast Region	40.0994	-76.25801	Dead - Roadkill
22PA15419	VSP31421	neg															neg	22PA15419	2022-04-04	Yearling	Female	INDIANA	Southwest Region	40.4371	-79.0279	Dead - Roadkill
22PA15420	VSP31422	pos	35.211			47.829	failed_pcr										neg	22PA15420	2022-04-04	Yearling	Male	SOMERSET	Southwest Region	39.9457	-78.8995	Dead - Roadkill
22PA15421	VSP31423	neg	37.757														neg	22PA15421	2022-04-04	Yearling	Female	SOMERSET	Southwest Region	39.9457	-78.8995	Dead - Roadkill
22PA15422	VSP31424	neg															neg	22PA15422	2022-04-04	Adult	Female	SOMERSET	Southwest Region	40.1571	-79.0376	Dead - Roadkill
22PA15423	VSP31425	neg															neg	22PA15423	2022-04-04	Yearling	Male	CAMBRIA	Southwest Region	40.5398	-78.8639	Dead - Roadkill
22PA15424	VSP31426	neg															neg	22PA15424	2022-04-04	Yearling	Female	WESTMORELAND	Southwest Region	40.4246	-79.4013	Dead - Roadkill
22PA15425	VSP31427	neg															neg	22PA15425	2022-04-04	Yearling	Male	INDIANA	Southwest Region	40.4476	-79.2033	Dead - Roadkill
22PA15426	VSP31428	neg															neg	22PA15426	2022-04-04	Adult	Male	WESTMORELAND	Southwest Region	40.3013	-79.157	Dead - Roadkill
22PA15427	VSP31429	neg															neg	22PA15427	2022-04-04	Yearling	Female	SOMERSET	Southwest Region	39.9706	-79.0282	Dead - Roadkill
22PA15428	VSP31430	neg															neg	22PA15428	2022-04-12	Yearling	Female	SOMERSET	Southwest Region	40.0761	-79.0505	Dead - Roadkill
1649690629	VSP31431	neg															neg	1649690629	2022-04-08	Adult	Male	CLINTON	Northcentral Region	41.06374	-77.15298	Dead - Disease Suspect
1649343042	VSP31432	neg															neg	1649343042	2022-04-05	Adult	Female	CLEARFIELD	Northcentral Region	40.82452	-78.78744	Dead - Other
1649343543	VSP31433	neg															neg	1649343543	2022-04-07	Fawn	Female	POTTER	Northcentral Region	41.993	-77.70951	Dead - Captive Escapee
22PA04090	VSP31434	neg															neg	22PA04090	2022-04-06	Adult	Female	CENTRE	Northcentral Region	40.809176	-77.615021	Dead - Roadkill
22PA04091	VSP31435	neg															neg	22PA04091	2022-04-13	Yearling	Male	CENTRE	Northcentral Region	40.90034	-78.15028	Dead - Roadkill
22PA04092	VSP31436	neg															neg	22PA04092	2022-04-08	Adult	Female	CENTRE	Northcentral Region	40.80455	-77.84598	Dead - Roadkill
22PA04093	VSP31437	neg															neg	22PA04093	2022-04-13	Yearling	Male	CENTRE	Northcentral Region	40.90933	-77.55934	Dead - Roadkill
22PA04094	VSP31438	neg															neg	22PA04094	2022-04-13	Adult	Male	CENTRE	Northcentral Region	40.7559	-77.85163	Dead - Roadkill
22PA15409	VSP31439	neg															neg	22PA15409	2022-04-01	Yearling	Male	SOMERSET	Southwest Region	40.2149	-78.9513	Dead - Roadkill
22PA15410	VSP31440	pos	32.318		34.698		failed_pcr										neg	22PA15410	2022-04-01	Yearling	Male	SOMERSET	Southwest Region	40.2128	-78.9605	Dead - Roadkill
22PA15411	VSP31441	neg															neg	22PA15411	2022-04-01	Yearling	Female	CAMBRIA	Southwest Region	40.5227	-78.8672	Dead - Roadkill
22PA15412	VSP31442	pos		29.07	39.642		failed_pcr										neg	22PA15412	2022-04-01	Yearling	Female	CAMBRIA	Southwest Region	40.3081	-78.951	Dead - Roadkill
22PA15413	VSP31443	neg															neg	22PA15413	2022-04-01	Yearling	Female	SOMERSET	Southwest Region	40.1473	-79.0782	Dead - Roadkill
22PA15414	VSP31444	pos	30.221		41.609		failed_pcr										neg	22PA15414	2022-04-01	Yearling	Female	SOMERSET	Southwest Region	40.239	-78.9003	Dead - Roadkill
22PA15415	VSP31445	neg															neg	22PA15415	2022-04-01	Yearling	Female	INDIANA	Southwest Region	40.5425	-78.9297	Dead - Roadkill
22PA15416	VSP31446	neg															neg	22PA15416	2022-04-01	Adult	Female	WESTMORELAND	Southwest Region	40.2365	-79.4427	Dead - Roadkill
22PA15417	VSP31447	neg															neg	22PA15417	2022-04-01	Yearling	Female	WESTMORELAND	Southwest Region	40.4078	-79.4246	Dead - Roadkill
22PA15418	VSP31448	pos	33.442		38.655		failed_pcr										neg	22PA15418	2022-04-01	Adult	Female	WESTMORELAND	Southwest Region	40.2766	-79.3795	Dead - Roadkill
22PA08008	VSP31449	neg															neg	22PA08008	2022-03-30	Adult	Female	JUNIATA	Southcentral Region	40.39926	-77.5572	Dead - Roadkill
22PA08009	VSP31450	neg		43.045													neg	22PA08009	2022-03-31	Yearling	Male	FRANKLIN	Southcentral Region	39.94941	-77.59882	Dead - Roadkill
22PA08010	VSP31451	neg															neg	22PA08010	2022-03-31	Adult	Female	SNYDER	Southcentral Region	40.73223	-77.22991	Dead - Roadkill
22PA08011	VSP31452	neg															neg	22PA08011	2022-03-31	Yearling	Female	CUMBERLAND	Southcentral Region	40.16617	-77.23786	Dead - Roadkill
22PA08012	VSP31453	pos	33.061		33.549		failed_pcr										neg	22PA08012	2022-03-29	Adult	Female	MIFFLIN	Southcentral Region	40.633	-77.58401	Dead - Roadkill
22PA08013	VSP31454	neg															neg	22PA08013	2022-03-30	Adult	Female	DAUPHIN	Southeast Region	40.59474	-76.80802	Dead - Roadkill
22PA08014	VSP31455	pos	32.958		34.457		failed_pcr										neg	22PA08014	2022-03-23	Adult	Female	FRANKLIN	Southcentral Region	39.90533	-77.49428	Dead - Roadkill
22PA08015	VSP31456	neg															neg	22PA08015	2022-03-22	Yearling	Male	HUNTINGDON	Southcentral Region	40.30525	-77.8732	Dead - Roadkill
22PA08016	VSP31457	pos	33.913			45.737	failed_pcr										neg	22PA08016	2022-03-23	Yearling	Male	JUNIATA	Southcentral Region	40.57982	-77.09369	Dead - Roadkill
22PA00123	VSP31458	neg															neg	22PA00123	2022-03-26	Adult	Female	CLEARFIELD	Northcentral Region	40.8526	-78.2846	Dead - Roadkill
22PA00125	VSP31459	neg															neg	22PA00125	2022-03-26	Yearling	Female	CLEARFIELD	Northcentral Region	41.1441	-78.7518	Dead - Roadkill
22PA00126	VSP31460	neg															neg	22PA00126	2022-03-26	Adult	Female	JEFFERSON	Northwest Region	41.089	-79.009	Dead - Roadkill
22PA00127	VSP31461	neg															neg	22PA00127	2022-03-26	Yearling	Female	INDIANA	Southwest Region	40.6342	-79.1213	Dead - Roadkill
22PA00128	VSP31462	neg															neg	22PA00128	2022-03-23	Adult	Male	ARMSTRONG	Southwest Region	40.7837	-79.2176	Dead - Roadkill
22PA07980	VSP31463	neg															neg	22PA07980	2022-04-13	Adult	Male	HUNTINGDON	Southcentral Region	40.33331	-77.86802	Dead - Roadkill
22PA07981	VSP31464	neg															neg	22PA07981	2022-04-13	Yearling	Male	SNYDER	Southcentral Region	40.71794	-77.285	Dead - Roadkill
22PA07982	VSP31465	neg															neg	22PA07982	2022-04-16	Yearling	Female	HUNTINGDON	Southcentral Region	40.22663	-77.96052	Dead - Roadkill
22PA07983	VSP31466	pos		33.786	34.764												neg	22PA07983	2022-04-14	Adult	Female	FRANKLIN	Southcentral Region	39.92964	-77.69665	Dead - Roadkill
22PA07984	VSP31467	neg															neg	22PA07984	2022-04-14	Adult	Female	FRANKLIN	Southcentral Region	39.95648	-77.57127	Dead - Roadkill
22PA07985	VSP31468	neg															neg	22PA07985	2022-04-19	Adult	Male	NORTHUMBERLAND	Northeast Region	40.89212	-76.71466	Dead - Roadkill
22PA07986	VSP31469	neg															neg	22PA07986	2022-04-17	Adult	Female	DAUPHIN	Southeast Region	40.485703	-76.932659	Dead - Roadkill
22PA07987	VSP31470	neg															neg	22PA07987	2022-04-19	Yearling	Female	NORTHUMBERLAND	Northeast Region	40.777201	-76.843984	Dead - Roadkill
22PA07988	VSP31471	neg															neg	22PA07988	2022-04-13	Adult	Female	CUMBERLAND	Southcentral Region	40.13347	-77.35495	Dead - Roadkill
22PA07989	VSP31472	neg															neg	22PA07989	2022-04-13	Yearling	Male	PERRY	Southcentral Region	40.31922	-77.15721	Dead - Roadkill
23PA01125	VSP31473	neg															neg	23PA01125	2023-11-27	Yearling	Male	WARREN	Northwest Region	41.93957	-79.14221	Dead - Roadkill
23PA01160	VSP31474	neg															neg	23PA01160	2023-12-07	Adult	Female	WARREN	Northwest Region	41.90028	-79.15068	Dead - Roadkill
23PA01161	VSP31475	neg															neg	23PA01161	2023-12-11	Adult	Female	WARREN	Northwest Region	41.99432	-79.15414	Dead - Roadkill
23PA01162	VSP31476	neg															neg	23PA01162	2023-12-11	Adult	Female	WARREN	Northwest Region	41.88554	-79.19754	Dead - Roadkill
23PA00711	VSP31477	neg															neg	23PA00711	2023-12-14	Yearling	Male	INDIANA	Southwest Region	40.6637	-79.0448	Dead - Roadkill
23PA00712	VSP31478	pos	31.06		34.073		failed_pcr										neg	23PA00712	2023-12-14	Yearling	Female	INDIANA	Southwest Region	40.8154	-78.825	Dead - Roadkill
23PA00713	VSP31479	neg															neg	23PA00713	2023-12-14	Yearling	Male	CLEARFIELD	Northcentral Region	40.8287	-78.7991	Dead - Roadkill
23PA00714	VSP31480	neg															neg	23PA00714	2023-12-14	Adult	Female	JEFFERSON	Northwest Region	40.9622	-79.0845	Dead - Roadkill
23PA00715	VSP31481	neg															neg	23PA00715	2023-12-14	Yearling	Male	INDIANA	Southwest Region	40.6624	-79.0587	Dead - Roadkill
23PA05726	VSP31482	neg															neg	23PA05726	2023-11-21	Adult	Male	LYCOMING	Northcentral Region	41.248652	-76.733776	Dead - Roadkill
23PA05727	VSP31483	neg															neg	23PA05727	2023-11-29	Adult	Male	LYCOMING	Northcentral Region	41.192653	-76.77049	Dead - Roadkill
23PA05728	VSP31484	neg															neg	23PA05728	2023-11-20	Yearling	Male	LYCOMING	Northcentral Region	41.184863	-76.862787	Dead - Roadkill
23PA05729	VSP31485	neg															neg	23PA05729	2023-11-21	Adult	Female	NORTHUMBERLAND	Northeast Region	41.096136	-76.810849	Dead - Roadkill
23PA05730	VSP31486	neg															neg	23PA05730	2023-11-25	Adult	Male	LYCOMING	Northcentral Region	41.259433	-76.989802	Dead - Roadkill
23PA05721	VSP31487	neg															neg
23PA23822	VSP31488	neg															neg	23PA23822	2023-12-02	Adult	Female	LYCOMING	Northcentral Region	41.248858	-76.940191	Dead - Roadkill
23PA23823	VSP31489	neg	32.684														neg	23PA23823	2023-12-05	Undetermined	Male	LYCOMING	Northcentral Region	41.245834	-76.951753	Dead - Roadkill
23PA23824	VSP31490	neg															neg	23PA23824	2023-12-04	Adult	Female	LYCOMING	Northcentral Region	41.263061	-76.950931	Dead - Roadkill
23PA23825	VSP31491	neg															neg	23PA23825	2023-12-04	Adult	Female	SULLIVAN	Northeast Region	41.345361	-76.582019	Dead - Roadkill
24PA06122	VSP31492	pos	34.47040749		35.169												neg	24PA06122	2024-01-03	Fawn	Male	BEDFORD	Southcentral Region	39.9454	-78.64672	Dead - Roadkill
24PA06120	VSP31493	neg															neg	24PA06120	2024-01-03	Yearling	Male	BEDFORD	Southcentral Region	40.01139	-78.34766	Dead - Roadkill
24PA06127	VSP31494	neg															neg	24PA06127	2023-12-29	Yearling	Female	BLAIR	Southcentral Region	40.77899	-78.26616	Dead - Roadkill
24PA06129	VSP31495	neg															neg	24PA06129	2024-01-03	Yearling	Male	ADAMS	Southcentral Region	39.801333	-77.20433	Dead - Roadkill
24PA06131	VSP31496	pos	27.98497486		27.48												neg	24PA06131	2023-12-31	Adult	Female	FRANKLIN	Southcentral Region	39.87656	-77.67746	Dead - Roadkill
24PA06132	VSP31497	neg															neg	24PA06132	2023-12-30	Adult	Female	ADAMS	Southcentral Region	39.73204	-77.23479	Dead - Roadkill
24PA06133	VSP31498	pos	22.33717728		22.838												neg	24PA06133	2023-12-30	Adult	Female	CUMBERLAND	Southcentral Region	40.18193	-77.44412	Dead - Roadkill
24PA06134	VSP31499	neg															neg	24PA06134	2023-12-29	Yearling	Female	CUMBERLAND	Southcentral Region	40.04462	-77.11721	Dead - Roadkill
24PA06135	VSP31500	neg															neg	24PA06135	2024-01-01	Adult	Female	JUNIATA	Southcentral Region	40.32208	-77.27893	Dead - Roadkill
24PA06136	VSP31501	pos	25.38600159		24.665												neg	24PA06136	2024-01-05	Adult	Female	ADAMS	Southcentral Region	39.89873	-77.17459	Dead - Roadkill
24PA06137	VSP31502	pos	35.30508995		37.047												neg	24PA06137	2023-12-30	Adult	Male	CUMBERLAND	Southcentral Region	40.03028	-77.50559	Dead - Roadkill
24PA06138	VSP31503	neg															neg	24PA06138	2023-12-28	Adult	Female	CUMBERLAND	Southcentral Region	40.1695	-77.05127	Dead - Roadkill
24PA06140	VSP31504	neg															neg	24PA06140	2023-12-29	Adult	Female	FRANKLIN	Southcentral Region	39.7746	-77.640417	Dead - Roadkill
24PA06141	VSP31505	neg															neg	24PA06141	2023-12-26	Yearling	Female	BLAIR	Southcentral Region	40.25567	-78.21547	Dead - Roadkill
24PA06123	VSP31506	pos	29.85570908		29.952												neg	24PA06123	2024-01-03	Fawn	Female	CUMBERLAND	Southcentral Region	40.24213	-77.11338	Dead - Roadkill
24PA06124	VSP31507	neg															neg	24PA06124	2024-01-03	Fawn	Female	FRANKLIN	Southcentral Region	39.74724	-77.73038	Dead - Roadkill
24PA06125	VSP31508	neg															neg	24PA06125	2024-01-02	Yearling	Male	JUNIATA	Southcentral Region	40.33439	-77.17229	Dead - Roadkill
24PA06143	VSP31509	pos	32.18519783		31.271												neg	24PA06143	2023-12-29	Yearling	Male	CUMBERLAND	Southcentral Region	40.13041	-77.10172	Dead - Roadkill
24PA06144	VSP31510	pos	22.78513908		22.089												neg	24PA06144	2023-12-27	Yearling	Female	MIFFLIN	Southcentral Region	40.30454	-77.4399	Dead - Roadkill
24PA06146	VSP31511	pos	28.74465466		28.892												neg
24PA06147	VSP31512	neg															neg
24PA06148	VSP31513	pos	24.62647057		23.881												neg
24PA06149	VSP31514	neg															neg
24PA06150	VSP31515	pos		42.67808914	36.663		23F_EG.5.1.1_Omicron	426	failed_wgs			Omicron		PQ009268	EPI_ISL_19259510	hCoV-19/deer/USA/PA-VSP31515/2023	neg
23PA08534	VSP31516	neg															neg	23PA08534	2023-12-09	Fawn	Female	HUNTINGDON	Southcentral Region			Dead - Hunter / Trapper Harvest
23PA08535	VSP31517	neg															neg	23PA08535	2023-12-02	Adult	Female	HUNTINGDON	Southcentral Region			Dead - Hunter / Trapper Harvest
23PA08536	VSP31518	neg															neg	23PA08536	2023-12-09	Fawn	Female	BLAIR	Southcentral Region			Dead - Hunter / Trapper Harvest
23PA08537	VSP31519	neg															neg	23PA08537	2023-12-09	Adult	Female	HUNTINGDON	Southcentral Region			Dead - Hunter / Trapper Harvest
23PA08538	VSP31520	neg															neg	23PA08538	2023-12-01	Adult	Male	CENTRE	Northcentral Region			Dead - Hunter / Trapper Harvest
23PA08555	VSP31521	neg															neg	23PA08555	2023-12-09	Yearling	Female	HUNTINGDON	Southcentral Region			Dead - Hunter / Trapper Harvest
23PA08556	VSP31522	neg															neg	23PA08556	2023-12-07	Yearling	Male	HUNTINGDON	Southcentral Region			Dead - Hunter / Trapper Harvest
23PA08557	VSP31523	neg															neg	23PA08557	2023-12-08	Adult	Female	FULTON	Southcentral Region			Dead - Hunter / Trapper Harvest
23PA08558	VSP31524	neg															neg	23PA08558	2023-12-09	Adult	Female	MIFFLIN	Southcentral Region			Dead - Hunter / Trapper Harvest
23PA08559	VSP31525	neg															neg	23PA08559	2023-12-09	Yearling	Male	BEDFORD	Southcentral Region			Dead - Hunter / Trapper Harvest
23PA16437	VSP31526	neg															neg	23PA16437	2023-12-12	Adult	Female	ADAMS	Southcentral Region	39.736333	-77.377417	Dead - Roadkill
23PA16438	VSP31527	pos	35.68544006		37.55		failed_pcr										neg	23PA16438	2023-12-11	Yearling	Male	HUNTINGDON	Southcentral Region	40.15265	-77.53678	Dead - Roadkill
23PA16439	VSP31528	neg		35.94098282													neg	23PA16439	2023-12-12	Yearling	Male	JUNIATA	Southcentral Region	40.32922	-77.21245	Dead - Roadkill
23PA16440	VSP31529	neg															neg	23PA16440	2023-12-13	Adult	Female	PERRY	Southcentral Region	40.19334	-77.05696	Dead - Roadkill
23PA16441	VSP31530	neg															neg	23PA16441	2023-12-12	Yearling	Male	JUNIATA	Southcentral Region	40.36366	-77.27346	Dead - Roadkill
23PA08616	VSP31531	neg															neg	23PA08616	2023-12-09	Fawn	Female	CAMBRIA	Southwest Region			Dead - Hunter / Trapper Harvest
23PA08617	VSP31532	neg															neg	23PA08617	2023-12-09	Fawn	Male	BEDFORD	Southcentral Region			Dead - Hunter / Trapper Harvest
23PA08618	VSP31533	neg															neg	23PA08618	2023-12-07	Fawn	Male	BEDFORD	Southcentral Region			Dead - Hunter / Trapper Harvest
23PA08619	VSP31534	neg															neg	23PA08619	2023-12-09	Adult	Female	BLAIR	Southcentral Region			Dead - Hunter / Trapper Harvest
23PA08620	VSP31535	pos	26.56012154		27.909		23B_XBB.1.16.6_Omicron	482	Unassigned	0.4	VSP4236	Omicron		PQ009269	EPI_ISL_19259511	hCoV-19/deer/USA/PA-VSP31535/2023	neg	23PA08620	2023-12-05	Adult	Female	BLAIR	Southcentral Region			Dead - Hunter / Trapper Harvest
23PA08680	VSP31536	neg															neg	23PA08680	2023-11-27	Yearling	Male	FULTON	Southcentral Region			Dead - Hunter / Trapper Harvest
23PA08681	VSP31537	neg															neg	23PA08681	2023-12-09	Adult	Female	BEDFORD	Southcentral Region			Dead - Hunter / Trapper Harvest
23PA08682	VSP31538	pos	33.29306412		36.059		23B_XBB.1.16.11_Omicron	465	Unassigned	22.2	VSP4278	Omicron		PQ009270	EPI_ISL_19259512	hCoV-19/deer/USA/PA-VSP31538/2023	neg	23PA08682	2023-12-08	Adult	Female	CENTRE	Northcentral Region			Dead - Hunter / Trapper Harvest
23PA08683	VSP31539	pos	27.29311943		30.552		23B_XBB.1.16.11_Omicron	411	XBB.1	97	VSP4238	Omicron	E	PQ009291	EPI_ISL_19259472	hCoV-19/deer/USA/PA-VSP31539/2023	neg	23PA08683	2023-12-08	Fawn	Female	CENTRE	Northcentral Region			Dead - Hunter / Trapper Harvest
23PA08684	VSP31540	neg		35.36892319		36.95377731											neg	23PA08684	2023-12-09	Adult	Female	MIFFLIN	Southcentral Region			Dead - Hunter / Trapper Harvest
23PA03940	VSP31541	pos	26.36405849		28.35		23F_EG.5.1.1_Omicron	470	XBB.1	98.6	VSP4280	Omicron	F	PQ009292	EPI_ISL_19259478	hCoV-19/deer/USA/PA-VSP31541/2023	neg	23PA03940	2023-12-20	Yearling	Male	INDIANA	Southwest Region			Dead - Hunter / Trapper Harvest
23PA03941	VSP31542	neg		17.95220757													neg	23PA03941	2023-12-20	Fawn	Male	INDIANA	Southwest Region			Dead - Hunter / Trapper Harvest
23PA03942	VSP31543	neg		37.17242432													neg	23PA03942	2023-12-20	Adult	Male	INDIANA	Southwest Region			Dead - Hunter / Trapper Harvest
23PA03943	VSP31544	neg															neg	23PA03943	2023-12-20	Fawn	Male	SOMERSET	Southwest Region			Dead - Hunter / Trapper Harvest
23PA03944	VSP31545	neg															neg	23PA03944	2023-12-20	Yearling	Female	SOMERSET	Southwest Region			Dead - Hunter / Trapper Harvest
23PA08661	VSP31546	neg															neg	23PA08661	2023-11-25	Adult	Male	HUNTINGDON	Southcentral Region			Dead - Hunter / Trapper Harvest
23PA08662	VSP31547	neg															neg	23PA08662	2023-11-25	Adult	Male	HUNTINGDON	Southcentral Region			Dead - Hunter / Trapper Harvest
23PA08663	VSP31548	neg															neg	23PA08663	2023-11-27	Adult	Male	BEDFORD	Southcentral Region			Dead - Hunter / Trapper Harvest
23PA08664	VSP31549	neg															neg	23PA08664	2023-12-09	Fawn	Male	BLAIR	Southcentral Region			Dead - Hunter / Trapper Harvest
23PA08665	VSP31550	neg															neg	23PA08665	2023-10-05	Yearling	Female	BLAIR	Southcentral Region			Dead - Hunter / Trapper Harvest
24PA06060	VSP31551	pos	26.82800007		27.239		failed_pcr										neg	24PA06060	2024-01-12	Fawn	Male	FRANKLIN	Southcentral Region	39.735367	-77.459483	Dead - Roadkill
24PA06061	VSP31552	pos		35.92362595	38.967		failed_pcr										neg	24PA06061	2024-01-14	Yearling	Male	FRANKLIN	Southcentral Region	39.92692	-77.63003	Dead - Roadkill
24PA06062	VSP31553	neg															neg	24PA06062	2024-01-10	Yearling	Male	FRANKLIN	Southcentral Region	39.905417	-77.494217	Dead - Roadkill
24PA06063	VSP31554	pos	31.84446812		31.89		failed_sanger		Unassigned	3.1	VSP4281						neg	24PA06063	2024-01-13	Fawn	Male	CUMBERLAND	Southcentral Region	40.24023	-77.22755	Dead - Roadkill
24PA06064	VSP31555	neg															neg	24PA06064	2024-01-13	Fawn	Female	CUMBERLAND	Southcentral Region	40.22436	-76.97261	Dead - Roadkill
24PA06065	VSP31556	neg															neg	24PA06065	2024-01-14	Fawn	Male	FRANKLIN	Southcentral Region	39.90536	-77.50587	Dead - Roadkill
24PA06066	VSP31557	neg															neg	24PA06066	2024-01-08	Fawn	Female	JUNIATA	Southcentral Region	40.34741	-77.2257	Dead - Roadkill
24PA06067	VSP31558	pos	29.61641121		30.535		failed_pcr										neg	24PA06067	2024-01-14	Yearling	Female	CUMBERLAND	Southcentral Region	40.20105	-77.15815	Dead - Roadkill
24PA06068	VSP31559	neg															neg	24PA06068	2024-01-13	Fawn	Female	CUMBERLAND	Southcentral Region	40.14117	-77.05396	Dead - Roadkill
24PA06069	VSP31560	neg															neg	24PA06069	2024-01-14	Yearling	Female	JUNIATA	Southcentral Region	40.55231	-77.42805	Dead - Roadkill
