# Supplementary material for: Evolution of SARS-CoV-2 in white-tailed deer in Pennsylvania 2021–2024
Source: PLoS Pathog. 2025 Jan 24;21(1):e1012883. doi: 10.1371/journal.ppat.1012883 (PMC11781694; doi:10.1371/journal.ppat.1012883)
Supplement: S3 Table — This includes accession using GenBank and/or GISIAD accessions for background samples, phylogenetic roots, and nearest neighbor sequences. (CSV) [file ppat.1012883.s008.csv]

Table S3. Samples and accession numbers for sequence data used in this study.
Accession	Use	Host
USA/VA-CDC-LC0953849/2022	XBB.1 50 USA	Human
USA/PA-CDC-STM-86G28CEQH/2022	XBB.1 50 USA	Human
USA/NC-CDC-LC0990096/2023	XBB.1 50 USA	Human
USA/CA-HLX-STM-U3DZ7YE38/2023	XBB.1 50 USA	Human
USA/CA-HLX-STM-JDUXC28BZ/2023	XBB.1 50 USA	Human
USA/NY-CDC-LC0997172/2023	XBB.1 50 USA	Human
USA/IL-C23WGS0475/2023	XBB.1 50 USA	Human
USA/CA-HLX-STM-5W3GUR983/2023	XBB.1 50 USA	Human
USA/LA-EVTL19171/2023	XBB.1 50 USA	Human
USA/TX-KVI201034/2023	XBB.1 50 USA	Human
USA/CA-HLX-STM-CA4VEGKCW/2023	XBB.1 50 USA	Human
USA/TX-KVI300755/2023	XBB.1 50 USA	Human
USA/OK-PHL-0025109/2023	XBB.1 50 USA	Human
USA/MD-IGS-122305100980A/2023	XBB.1 50 USA	Human
USA/IL-IDPH-S23WGS0353/2023	XBB.1 50 USA	Human
USA/AZ-TG1424552/2023	XBB.1 50 USA	Human
USA/FL-TGH-4845/2023	XBB.1 50 USA	Human
USA/DE-DHSS-B1259941/2023	XBB.1 50 USA	Human
USA/NC-MCPH-CLT-014100/2023	XBB.1 50 USA	Human
USA/CO-ASC-210964545/2023	XBB.1 50 USA	Human
USA/NJ-ASC-210964148/2023	XBB.1 50 USA	Human
USA/RI-ASC-210964036/2023	XBB.1 50 USA	Human
USA/TX-HMH-120802/2022	XBB.1 50 USA	Human
USA/MN-HLX-VSX-A00424/2023	XBB.1 50 USA	Human
USA/HI-H2218640/2022	XBB.1 50 USA	Human
USA/NY-PRL-221223_00F15/2022	XBB.1 50 USA	Human
USA/NY-PRL-221219_00G05/2022	XBB.1 50 USA	Human
USA/NY-PRL-221214_00E17/2022	XBB.1 50 USA	Human
USA/NY-PRL-221209_01D24/2022	XBB.1 50 USA	Human
USA/NC-UNC-8498/2022	XBB.1 50 USA	Human
USA/CA-HLX-STM-JXC3ZT8AM/2022	XBB.1 50 USA	Human
USA/NY-PRL-221128_04B04/2022	XBB.1 50 USA	Human
USA/NY-PRL-221121_02F13/2022	XBB.1 50 USA	Human
USA/OK-OKPHL-0026844/2023	XBB.1 50 USA	Human
USA/CA-SCPHL-22WGS02275/2022	XBB.1 50 USA	Human
USA/TX-HHD-2306092186/2023	XBB.1 50 USA	Human
USA/IL-C23WGS2698/2023	XBB.1 50 USA	Human
USA/IL-C23WGS1633/2023	XBB.1 50 USA	Human
USA/IL-C23WGS1616/2023	XBB.1 50 USA	Human
USA/CA-HLX-STM-NJNN7XHSA/2023	XBB.1 50 USA	Human
USA/TX-HMH-M-122008/2023	XBB.1 50 USA	Human
USA/IL-S23WGS0906/2023	XBB.1 50 USA	Human
USA/IL-S23WGS1018/2023	XBB.1 50 USA	Human
USA/IL-S23WGS1170/2023	XBB.1 50 USA	Human
USA/CA-CDPH-500103029/2023	XBB.1 50 USA	Human
USA/CA-CDPH-7000023739/2023	XBB.1 50 USA	Human
USA/MD-HP40365-PIDGKWVQND/2022	XBB.1 50 USA	Human
USA/IL-S22WGS5890/2022	XBB.1 50 USA	Human
USA/NY-PRL-221102_00D04/2022	XBB.1 50 USA	Human
USA/CA-CDC-STM-TATJJYRW4/2022	XBB.1 50 USA	Human
USA/PA-CDC-LC0929365/2022	XBB.1 100 neighboring states	Human
USA/OH-CDC-LC0934523/2022	XBB.1 100 neighboring states	Human
USA/NY-CDC-LC0936138/2022	XBB.1 100 neighboring states	Human
USA/PA-CDC-STM-FN87D4VBV/2022	XBB.1 100 neighboring states	Human
USA/PA-CDC-LC0952572/2022	XBB.1 100 neighboring states	Human
USA/NY-CDC-LC0952352/2022	XBB.1 100 neighboring states	Human
USA/NY-CDC-LC0969334/2022	XBB.1 100 neighboring states	Human
USA/NJ-CDC-LC0993551/2023	XBB.1 100 neighboring states	Human
USA/NJ-PHEL-V23009803/2022	XBB.1 100 neighboring states	Human
USA/NY-NYULH-14429/2023	XBB.1 100 neighboring states	Human
USA/NY-UB-ECMC-00722/2023	XBB.1 100 neighboring states	Human
USA/NY-UB-CHS-02905/2023	XBB.1 100 neighboring states	Human
USA/NY-UB-CHS-02910/2023	XBB.1 100 neighboring states	Human
USA/NY-MVL312220815/2022	XBB.1 100 neighboring states	Human
USA/PA-BOL-M23019780/2023	XBB.1 100 neighboring states	Human
USA/MD-IGS-012308004608A/2023	XBB.1 100 neighboring states	Human
USA/NY-ASC-210997950/2023	XBB.1 100 neighboring states	Human
USA/NY-NYULH10676/2023	XBB.1 100 neighboring states	Human
USA/MD-IGS-062304200583A/2023	XBB.1 100 neighboring states	Human
USA/NY-SUNYQB-X4340/2023	XBB.1 100 neighboring states	Human
USA/NY-NYULH10564/2023	XBB.1 100 neighboring states	Human
USA/MD-IGS-142303901198A/2023	XBB.1 100 neighboring states	Human
USA/MD-IGS-132303400375A/2023	XBB.1 100 neighboring states	Human
USA/NJ-ASC-210997065/2023	XBB.1 100 neighboring states	Human
USA/PA-ASC-210965499/2023	XBB.1 100 neighboring states	Human
USA/MD-IGS-122303001404A/2023	XBB.1 100 neighboring states	Human
USA/MD-IGS-062302501446A/2023	XBB.1 100 neighboring states	Human
USA/NY-URMC-M9S1D016-1/2023	XBB.1 100 neighboring states	Human
USA/MD-IGS-112302100211B/2023	XBB.1 100 neighboring states	Human
USA/MD-IGS-012302602214A/2023	XBB.1 100 neighboring states	Human
USA/NY-ASC-210996547/2023	XBB.1 100 neighboring states	Human
USA/NY-NYCPHL-016015/2022	XBB.1 100 neighboring states	Human
USA/NY-NYCPHL-015964/2022	XBB.1 100 neighboring states	Human
USA/NY-NYCPHL-015763/2022	XBB.1 100 neighboring states	Human
USA/NY-Wadsworth-22063419-01/2022	XBB.1 100 neighboring states	Human
USA/NY-GBW-VWPOAAAZ352078/2023	XBB.1 100 neighboring states	Human
USA/NJ-CDC-QDX46060096/2023	XBB.1 100 neighboring states	Human
USA/PA-ASC-210961622/2022	XBB.1 100 neighboring states	Human
USA/NY-NYULH9880/2022	XBB.1 100 neighboring states	Human
USA/NY-PRL-221219_00D10/2022	XBB.1 100 neighboring states	Human
USA/NY-PRL-221216_00F11/2022	XBB.1 100 neighboring states	Human
USA/NY-PRL-221214_00A18/2022	XBB.1 100 neighboring states	Human
USA/NY-URMC-2212B594-1/2022	XBB.1 100 neighboring states	Human
USA/NJ-ASC-210787103/2022	XBB.1 100 neighboring states	Human
USA/NY-PRL-221212_00H02/2022	XBB.1 100 neighboring states	Human
USA/NY-PRL-221212_00B09/2022	XBB.1 100 neighboring states	Human
USA/NY-PRL-221209_01B10/2022	XBB.1 100 neighboring states	Human
USA/NY-PRL-221209_00E06/2022	XBB.1 100 neighboring states	Human
USA/NY-PRL-221209_00B08/2022	XBB.1 100 neighboring states	Human
USA/NY-PRL-221207_01A24/2022	XBB.1 100 neighboring states	Human
USA/NY-PRL-221207_00A20/2022	XBB.1 100 neighboring states	Human
USA/DE-DHSS-B1253227/2022	XBB.1 100 neighboring states	Human
USA/NY-PRL-221205_01A07/2022	XBB.1 100 neighboring states	Human
USA/NY-PRL-221202_01D16/2022	XBB.1 100 neighboring states	Human
USA/NY-PRL-221202_00H02/2022	XBB.1 100 neighboring states	Human
USA/DE-ASC-210835164/2022	XBB.1 100 neighboring states	Human
USA/NY-PRL-221128_03C14/2022	XBB.1 100 neighboring states	Human
USA/NY-PRL-221128_03B04/2022	XBB.1 100 neighboring states	Human
USA/NY-PRL-221128_02C13/2022	XBB.1 100 neighboring states	Human
USA/NY-PRL-221128_00K15/2022	XBB.1 100 neighboring states	Human
USA/NY-PRL-221128_00F07/2022	XBB.1 100 neighboring states	Human
USA/NY-PRL-221128_00A06/2022	XBB.1 100 neighboring states	Human
USA/NY-URMC-2211A744-1/2022	XBB.1 100 neighboring states	Human
USA/NY-PRL-221121_02H21/2022	XBB.1 100 neighboring states	Human
USA/NY-PRL-221121_01L19/2022	XBB.1 100 neighboring states	Human
USA/NY-PRL-221116_01C13/2022	XBB.1 100 neighboring states	Human
USA/NY-PRL-221116_00L06/2022	XBB.1 100 neighboring states	Human
USA/PA-CDC-QDX46276282/2023	XBB.1 100 neighboring states	Human
USA/NY-MSHSPSP-PV77584/2022	XBB.1 100 neighboring states	Human
USA/NY-UB-CHS-02840/2023	XBB.1 100 neighboring states	Human
USA/NY-UB-CHS-03905/2023	XBB.1 100 neighboring states	Human
USA/NY-UB-CHS-02773/2023	XBB.1 100 neighboring states	Human
USA/NY-UB-CHS-06413/2023	XBB.1 100 neighboring states	Human
USA/NY-UB-KSL-07614/2023	XBB.1 100 neighboring states	Human
USA/NY-ASC-210969260/2023	XBB.1 100 neighboring states	Human
USA/NY-NYCPHL-016739/2023	XBB.1 100 neighboring states	Human
USA/NY-NYCPHL-016663/2023	XBB.1 100 neighboring states	Human
USA/NY-NYCPHL-016607/2023	XBB.1 100 neighboring states	Human
USA/NY-NYCPHL-016692/2023	XBB.1 100 neighboring states	Human
USA/NY-NYCPHL-016539/2022	XBB.1 100 neighboring states	Human
USA/MD-IGS-042301600610A/2023	XBB.1 100 neighboring states	Human
USA/NY-CDC-LC0991222/2023	XBB.1 100 neighboring states	Human
USA/PA-CDC-STM-UHN7HWGAH/2023	XBB.1 100 neighboring states	Human
USA/OH-ASC-210995790/2023	XBB.1 100 neighboring states	Human
USA/DE-ASC-210995826/2023	XBB.1 100 neighboring states	Human
USA/NY-PRL-221114_02N02/2022	XBB.1 100 neighboring states	Human
USA/NY-PRL-221114_02D09/2022	XBB.1 100 neighboring states	Human
USA/NY-PRL-221114_01D06/2022	XBB.1 100 neighboring states	Human
USA/NY-PRL-221114_01A23/2022	XBB.1 100 neighboring states	Human
USA/NY-PRL-221111_01E18/2022	XBB.1 100 neighboring states	Human
USA/MD-HP40365-PIDGKWVQND/2022	XBB.1 100 neighboring states	Human
USA/NY-PRL-221102_01A06/2022	XBB.1 100 neighboring states	Human
USA/NY-PRL-221028_01J11/2022	XBB.1 100 neighboring states	Human
USA/NY-PRL-221028_01H10/2022	XBB.1 100 neighboring states	Human
USA/NY-NYCPHL-015533/2022	XBB.1 100 neighboring states	Human
USA/NY-PRL-221028_03A09/2022	XBB.1 100 neighboring states	Human
USA/NY-PRL-221028_02K04/2022	XBB.1 100 neighboring states	Human
USA/NY-PRL-221014_00J15/2022	XBB.1 100 neighboring states	Human
USA/NY-CDC-LC0898759/2022	XBB.1 100 neighboring states	Human
USA/PA-CDC-LC0915321/2022	XBB.1 100 neighboring states	Human
USA/WV-CDC-LC0537215/2022	whole pandemic 50 USA	Human
USA/TX-CDC-ASC210111973/2021	whole pandemic 50 USA	Human
USA/AR-UMGC-14373/2021	whole pandemic 50 USA	Human
USA/UT-UPHL-210902884163/2021	whole pandemic 50 USA	Human
USA/HI-H211977/2021	whole pandemic 50 USA	Human
USA/SC-CDC-LC0196205/2021	whole pandemic 50 USA	Human
USA/CO-CDC-LC0133182/2021	whole pandemic 50 USA	Human
USA/WI-CDC-QDX29520295/2021	whole pandemic 50 USA	Human
USA/GA-CDC-STM-000741412/2021	whole pandemic 50 USA	Human
USA/AR-CDC-QDX44815380/2022	whole pandemic 50 USA	Human
USA/IA-SHL-1833437/2021	whole pandemic 50 USA	Human
USA/WA-S4121/2020	whole pandemic 50 USA	Human
USA/WA-UW-2367306/2022	whole pandemic 50 USA	Human
USA/TX-CDC-QDX45789595/2023	whole pandemic 50 USA	Human
USA/WV-WV122311/2021	whole pandemic 50 USA	Human
USA/TX-HMH-2691/2020	whole pandemic 50 USA	Human
USA/CA-CDC-QDX46500879/2023	whole pandemic 50 USA	Human
USA/NY-PV09362/2020	whole pandemic 50 USA	Human
USA/PA-CDC-5342945/2023	whole pandemic 50 USA	Human
USA/FL-BPHL-3412/2020	whole pandemic 50 USA	Human
USA/CA-HLX-STM-PSE6XK2GX/2023	whole pandemic 50 USA	Human
USA/PA-CDC-QDX83578819/2023	whole pandemic 50 USA	Human
USA/OR-OSPHL09207/2023	whole pandemic 50 USA	Human
USA/WV-WVU-WV123699/2021	whole pandemic 50 USA	Human
USA/MN-Mayo8278/2021	whole pandemic 50 USA	Human
USA/IN-CDC-QDX30855869/2021	whole pandemic 50 USA	Human
USA/GA-CDC-STM-000022744/2021	whole pandemic 50 USA	Human
USA/CA-CDPH-6000017888/2023	whole pandemic 50 USA	Human
USA/CA-CDPH-3000022249/2021	whole pandemic 50 USA	Human
USA/CA-CDPH-2000055115/2021	whole pandemic 50 USA	Human
USA/CA-CDPH-3000340835/2022	whole pandemic 50 USA	Human
USA/CA-CDPH-500056891/2022	whole pandemic 50 USA	Human
USA/CO-CDPHE-2103560510/2022	whole pandemic 50 USA	Human
USA/OK-OKPHL0004583/2021	whole pandemic 50 USA	Human
USA/OK-OKPHL0016530/2022	whole pandemic 50 USA	Human
USA/WA-PHL-029175/2020	whole pandemic 50 USA	Human
USA/SC-CDC-QDX40774253/2022	whole pandemic 50 USA	Human
USA/AZ-TG1321678/2022	whole pandemic 50 USA	Human
USA/MN-ASC-210729037/2022	whole pandemic 50 USA	Human
USA/WA-CDC-UW22032054304/2022	whole pandemic 50 USA	Human
USA/CA-HLX-STM-R5N8P2VEN/2021	whole pandemic 50 USA	Human
USA/VA-CDC-QDX37345465/2022	whole pandemic 50 USA	Human
USA/MO-UMGC-33196/2022	whole pandemic 50 USA	Human
USA/ID-IBL-746172/2021	whole pandemic 50 USA	Human
USA/CA-LACPHL-AF05877/2021	whole pandemic 50 USA	Human
USA/NM-CDC-IBX382655254820/2021	whole pandemic 50 USA	Human
USA/NY-CDC-LC0428737/2021	whole pandemic 50 USA	Human
USA/UT-UPHL-211224420469/2021	whole pandemic 50 USA	Human
USA/CO-CDC-MMB12004725/2021	whole pandemic 50 USA	Human
USA/HI-H212176/2021	whole pandemic 50 USA	Human
USA/PA-CDC-LC0929365/2022	whole pandemic 100 neighboring states	Human
USA/OH-CDC-LC0934523/2022	whole pandemic 100 neighboring states	Human
USA/NY-CDC-LC0936138/2022	whole pandemic 100 neighboring states	Human
USA/PA-CDC-STM-FN87D4VBV/2022	whole pandemic 100 neighboring states	Human
USA/PA-CDC-LC0952572/2022	whole pandemic 100 neighboring states	Human
USA/NY-CDC-LC0952352/2022	whole pandemic 100 neighboring states	Human
USA/NY-CDC-LC0969334/2022	whole pandemic 100 neighboring states	Human
USA/NJ-CDC-LC0993551/2023	whole pandemic 100 neighboring states	Human
USA/NJ-PHEL-V23009803/2022	whole pandemic 100 neighboring states	Human
USA/NY-NYULH-14429/2023	whole pandemic 100 neighboring states	Human
USA/NY-UB-ECMC-00722/2023	whole pandemic 100 neighboring states	Human
USA/NY-UB-CHS-02905/2023	whole pandemic 100 neighboring states	Human
USA/NY-UB-CHS-02910/2023	whole pandemic 100 neighboring states	Human
USA/NY-MVL312220815/2022	whole pandemic 100 neighboring states	Human
USA/PA-BOL-M23019780/2023	whole pandemic 100 neighboring states	Human
USA/MD-IGS-012308004608A/2023	whole pandemic 100 neighboring states	Human
USA/NY-ASC-210997950/2023	whole pandemic 100 neighboring states	Human
USA/NY-NYULH10676/2023	whole pandemic 100 neighboring states	Human
USA/MD-IGS-062304200583A/2023	whole pandemic 100 neighboring states	Human
USA/NY-SUNYQB-X4340/2023	whole pandemic 100 neighboring states	Human
USA/NY-NYULH10564/2023	whole pandemic 100 neighboring states	Human
USA/MD-IGS-142303901198A/2023	whole pandemic 100 neighboring states	Human
USA/MD-IGS-132303400375A/2023	whole pandemic 100 neighboring states	Human
USA/NJ-ASC-210997065/2023	whole pandemic 100 neighboring states	Human
USA/PA-ASC-210965499/2023	whole pandemic 100 neighboring states	Human
USA/MD-IGS-122303001404A/2023	whole pandemic 100 neighboring states	Human
USA/MD-IGS-062302501446A/2023	whole pandemic 100 neighboring states	Human
USA/NY-URMC-M9S1D016-1/2023	whole pandemic 100 neighboring states	Human
USA/MD-IGS-112302100211B/2023	whole pandemic 100 neighboring states	Human
USA/MD-IGS-012302602214A/2023	whole pandemic 100 neighboring states	Human
USA/NY-ASC-210996547/2023	whole pandemic 100 neighboring states	Human
USA/NY-NYCPHL-016015/2022	whole pandemic 100 neighboring states	Human
USA/NY-NYCPHL-015964/2022	whole pandemic 100 neighboring states	Human
USA/NY-NYCPHL-015763/2022	whole pandemic 100 neighboring states	Human
USA/NY-Wadsworth-22063419-01/2022	whole pandemic 100 neighboring states	Human
USA/NY-GBW-VWPOAAAZ352078/2023	whole pandemic 100 neighboring states	Human
USA/NJ-CDC-QDX46060096/2023	whole pandemic 100 neighboring states	Human
USA/PA-ASC-210961622/2022	whole pandemic 100 neighboring states	Human
USA/NY-NYULH9880/2022	whole pandemic 100 neighboring states	Human
USA/NY-PRL-221219_00D10/2022	whole pandemic 100 neighboring states	Human
USA/NY-PRL-221216_00F11/2022	whole pandemic 100 neighboring states	Human
USA/NY-PRL-221214_00A18/2022	whole pandemic 100 neighboring states	Human
USA/NY-URMC-2212B594-1/2022	whole pandemic 100 neighboring states	Human
USA/NJ-ASC-210787103/2022	whole pandemic 100 neighboring states	Human
USA/NY-PRL-221212_00H02/2022	whole pandemic 100 neighboring states	Human
USA/NY-PRL-221212_00B09/2022	whole pandemic 100 neighboring states	Human
USA/NY-PRL-221209_01B10/2022	whole pandemic 100 neighboring states	Human
USA/NY-PRL-221209_00E06/2022	whole pandemic 100 neighboring states	Human
USA/NY-PRL-221209_00B08/2022	whole pandemic 100 neighboring states	Human
USA/NY-PRL-221207_01A24/2022	whole pandemic 100 neighboring states	Human
USA/NY-PRL-221207_00A20/2022	whole pandemic 100 neighboring states	Human
USA/DE-DHSS-B1253227/2022	whole pandemic 100 neighboring states	Human
USA/NY-PRL-221205_01A07/2022	whole pandemic 100 neighboring states	Human
USA/NY-PRL-221202_01D16/2022	whole pandemic 100 neighboring states	Human
USA/NY-PRL-221202_00H02/2022	whole pandemic 100 neighboring states	Human
USA/DE-ASC-210835164/2022	whole pandemic 100 neighboring states	Human
USA/NY-PRL-221128_03C14/2022	whole pandemic 100 neighboring states	Human
USA/NY-PRL-221128_03B04/2022	whole pandemic 100 neighboring states	Human
USA/NY-PRL-221128_02C13/2022	whole pandemic 100 neighboring states	Human
USA/NY-PRL-221128_00K15/2022	whole pandemic 100 neighboring states	Human
USA/NY-PRL-221128_00F07/2022	whole pandemic 100 neighboring states	Human
USA/NY-PRL-221128_00A06/2022	whole pandemic 100 neighboring states	Human
USA/NY-URMC-2211A744-1/2022	whole pandemic 100 neighboring states	Human
USA/NY-PRL-221121_02H21/2022	whole pandemic 100 neighboring states	Human
USA/NY-PRL-221121_01L19/2022	whole pandemic 100 neighboring states	Human
USA/NY-PRL-221116_01C13/2022	whole pandemic 100 neighboring states	Human
USA/NY-PRL-221116_00L06/2022	whole pandemic 100 neighboring states	Human
USA/PA-CDC-QDX46276282/2023	whole pandemic 100 neighboring states	Human
USA/NY-MSHSPSP-PV77584/2022	whole pandemic 100 neighboring states	Human
USA/NY-UB-CHS-02840/2023	whole pandemic 100 neighboring states	Human
USA/NY-UB-CHS-03905/2023	whole pandemic 100 neighboring states	Human
USA/NY-UB-CHS-02773/2023	whole pandemic 100 neighboring states	Human
USA/NY-UB-CHS-06413/2023	whole pandemic 100 neighboring states	Human
USA/NY-UB-KSL-07614/2023	whole pandemic 100 neighboring states	Human
USA/NY-ASC-210969260/2023	whole pandemic 100 neighboring states	Human
USA/NY-NYCPHL-016739/2023	whole pandemic 100 neighboring states	Human
USA/NY-NYCPHL-016663/2023	whole pandemic 100 neighboring states	Human
USA/NY-NYCPHL-016607/2023	whole pandemic 100 neighboring states	Human
USA/NY-NYCPHL-016692/2023	whole pandemic 100 neighboring states	Human
USA/NY-NYCPHL-016539/2022	whole pandemic 100 neighboring states	Human
USA/MD-IGS-042301600610A/2023	whole pandemic 100 neighboring states	Human
USA/NY-CDC-LC0991222/2023	whole pandemic 100 neighboring states	Human
USA/PA-CDC-STM-UHN7HWGAH/2023	whole pandemic 100 neighboring states	Human
USA/OH-ASC-210995790/2023	whole pandemic 100 neighboring states	Human
USA/DE-ASC-210995826/2023	whole pandemic 100 neighboring states	Human
USA/NY-PRL-221114_02N02/2022	whole pandemic 100 neighboring states	Human
USA/NY-PRL-221114_02D09/2022	whole pandemic 100 neighboring states	Human
USA/NY-PRL-221114_01D06/2022	whole pandemic 100 neighboring states	Human
USA/NY-PRL-221114_01A23/2022	whole pandemic 100 neighboring states	Human
USA/NY-PRL-221111_01E18/2022	whole pandemic 100 neighboring states	Human
USA/MD-HP40365-PIDGKWVQND/2022	whole pandemic 100 neighboring states	Human
USA/NY-PRL-221102_01A06/2022	whole pandemic 100 neighboring states	Human
USA/NY-PRL-221028_01J11/2022	whole pandemic 100 neighboring states	Human
USA/NY-PRL-221028_01H10/2022	whole pandemic 100 neighboring states	Human
USA/NY-NYCPHL-015533/2022	whole pandemic 100 neighboring states	Human
USA/NY-PRL-221028_03A09/2022	whole pandemic 100 neighboring states	Human
USA/NY-PRL-221028_02K04/2022	whole pandemic 100 neighboring states	Human
USA/NY-PRL-221014_00J15/2022	whole pandemic 100 neighboring states	Human
USA/NY-CDC-LC0898759/2022	whole pandemic 100 neighboring states	Human
USA/PA-CDC-LC0915321/2022	whole pandemic 100 neighboring states	Human
USA/NJ-CDC-LC0095493/2021	B.1.617.2 50 USA	Human
USA/MA-CDCBI-CRSP_KHIZRUP4M26ATDN6/2021	B.1.617.2 50 USA	Human
USA/NC-CDC-LC0318391/2021	B.1.617.2 50 USA	Human
USA/AR-UMGC-14182/2021	B.1.617.2 50 USA	Human
USA/NY-SUNYQB-55210214807552/2021	B.1.617.2 50 USA	Human
USA/GA-GPHL-0495/2021	B.1.617.2 50 USA	Human
USA/OK-CDC-2-4567856/2021	B.1.617.2 50 USA	Human
USA/IL-CDC-LC0187662/2021	B.1.617.2 50 USA	Human
USA/DC-CDC-LC0189086/2021	B.1.617.2 50 USA	Human
USA/CA-CDC-FG-083489/2021	B.1.617.2 50 USA	Human
USA/CO-CDPHE-2102154104/2021	B.1.617.2 50 USA	Human
USA/FL-CDC-ASC210230525/2021	B.1.617.2 50 USA	Human
USA/VA-CDC-LC0124987/2021	B.1.617.2 50 USA	Human
USA/CA-CDC-LC0213066/2021	B.1.617.2 50 USA	Human
USA/CO-CDC-FG-115761/2021	B.1.617.2 50 USA	Human
USA/NJ-CDC-IBX226696212779/2021	B.1.617.2 50 USA	Human
USA/AL-CDC-LC0272403/2021	B.1.617.2 50 USA	Human
USA/MA-CDC-QDX28975622/2021	B.1.617.2 50 USA	Human
USA/CT-CDC-ASC210382336/2021	B.1.617.2 50 USA	Human
USA/CA-CDC-FG-158230/2021	B.1.617.2 50 USA	Human
USA/NY-SUNYQBR-61210252615491/2021	B.1.617.2 50 USA	Human
USA/NJ-PHEL-V22000423/2021	B.1.617.2 50 USA	Human
USA/MN-UMGC-23374/2021	B.1.617.2 50 USA	Human
USA/AZ-TG1169983/2021	B.1.617.2 50 USA	Human
USA/FL-CDC-2-4653382/2021	B.1.617.2 50 USA	Human
USA/CO-Noblis-S960B74/2021	B.1.617.2 50 USA	Human
USA/CA-CDC-QDX26988284/2021	B.1.617.2 50 USA	Human
USA/MA-MGB-02840/2021	B.1.617.2 50 USA	Human
USA/NC-ECU-108731259/2021	B.1.617.2 50 USA	Human
USA/FL-CDC-STM-000714713/2021	B.1.617.2 50 USA	Human
USA/CA-CDPH-500004903/2021	B.1.617.2 50 USA	Human
USA/CA-CDPH-3000046667/2021	B.1.617.2 50 USA	Human
USA/MD-CDC-LC0217413/2021	B.1.617.2 50 USA	Human
USA/NC-CDC-LC0245506/2021	B.1.617.2 50 USA	Human
USA/CA-CDC-FG-056855/2021	B.1.617.2 50 USA	Human
USA/ID-UNM-IBL752749/2021	B.1.617.2 50 USA	Human
USA/TN-CDC-ASC210143195/2021	B.1.617.2 50 USA	Human
USA/NY-CDC-ASC210324395/2021	B.1.617.2 50 USA	Human
USA/AL-CDC-LC0184140/2021	B.1.617.2 50 USA	Human
USA/MO-CDC-ASC210628383/2021	B.1.617.2 50 USA	Human
USA/CA-CDC-FG-155392/2021	B.1.617.2 50 USA	Human
USA/AZ-CDC-LC0416401/2021	B.1.617.2 50 USA	Human
USA/CT-Yale-7345/2021	B.1.617.2 50 USA	Human
USA/TX-HMH-MCoV-66335/2021	B.1.617.2 50 USA	Human
USA/WA-PHL-001559/2021	B.1.617.2 50 USA	Human
USA/MA-UMASSMED-P025B07/2021	B.1.617.2 50 USA	Human
USA/TX-HMH-MCoV-63166/2021	B.1.617.2 50 USA	Human
USA/TX-HMH-MCoV-60104/2021	B.1.617.2 50 USA	Human
USA/TX-HMH-MCoV-52048/2021	B.1.617.2 50 USA	Human
USA/TX-HMH-MCoV-59228/2021	B.1.617.2 50 USA	Human
USA/NY-URMC-21090990-1/2021	B.1.617.2 100 neighboring states	Human
USA/NY-PRL-2021_1118_01I22/2021	B.1.617.2 100 neighboring states	Human
USA/NY-PRL-2021_0911_02F23/2021	B.1.617.2 100 neighboring states	Human
USA/NY-PRL-2021_1015_00F14/2021	B.1.617.2 100 neighboring states	Human
USA/NJ-CDC-ASC210331458/2021	B.1.617.2 100 neighboring states	Human
USA/OH-CDC-ASC210090700/2021	B.1.617.2 100 neighboring states	Human
USA/NJ-CDC-LC0177041/2021	B.1.617.2 100 neighboring states	Human
USA/MD-IGS-52125100349A/2021	B.1.617.2 100 neighboring states	Human
USA/NY-PRL-2021_0905_01F23/2021	B.1.617.2 100 neighboring states	Human
USA/NY-URMC-21060303-1/2021	B.1.617.2 100 neighboring states	Human
USA/PA-M21080310/2021	B.1.617.2 100 neighboring states	Human
USA/MD-IGS-52121600125A/2021	B.1.617.2 100 neighboring states	Human
USA/MD-IGS-52125907602A/2021	B.1.617.2 100 neighboring states	Human
USA/NY-PRL-2021_1105_01F19/2021	B.1.617.2 100 neighboring states	Human
USA/PA-CDC-QDX24476446/2021	B.1.617.2 100 neighboring states	Human
USA/DE-Curative-024494/2021	B.1.617.2 100 neighboring states	Human
USA/MD-CDC-QDX25062885/2021	B.1.617.2 100 neighboring states	Human
USA/NJ-CDC-LC0063265/2021	B.1.617.2 100 neighboring states	Human
USA/NY-CDC-LC0078247/2021	B.1.617.2 100 neighboring states	Human
USA/NJ-CDC-LC0141006/2021	B.1.617.2 100 neighboring states	Human
USA/NY-CDC-FG-066340/2021	B.1.617.2 100 neighboring states	Human
USA/NY-CDC-FG-073077/2021	B.1.617.2 100 neighboring states	Human
USA/PA-CDC-LC0156616/2021	B.1.617.2 100 neighboring states	Human
USA/NJ-CDC-LC0178544/2021	B.1.617.2 100 neighboring states	Human
USA/MD-IGS-52125707818A/2021	B.1.617.2 100 neighboring states	Human
USA/MD-CDC-ASC210237768/2021	B.1.617.2 100 neighboring states	Human
USA/PA-CDC-ASC210237265/2021	B.1.617.2 100 neighboring states	Human
USA/MD-CDC-ASC210269568/2021	B.1.617.2 100 neighboring states	Human
USA/NY-CDC-ASC210276105/2021	B.1.617.2 100 neighboring states	Human
USA/NY-PRL-2021_1201_01O13/2021	B.1.617.2 100 neighboring states	Human
USA/PA-CDC-ASC210193491/2021	B.1.617.2 100 neighboring states	Human
USA/NJ-PHEL-V21023902/2021	B.1.617.2 100 neighboring states	Human
USA/NJ-CDC-LC0197723/2021	B.1.617.2 100 neighboring states	Human
USA/NY-CDC-LC0129084/2021	B.1.617.2 100 neighboring states	Human
USA/OH-CDC-LC0209484/2021	B.1.617.2 100 neighboring states	Human
USA/NY-CDC-LC0212276/2021	B.1.617.2 100 neighboring states	Human
USA/NY-CDC-LC0290188/2021	B.1.617.2 100 neighboring states	Human
USA/WV-CDC-LC0300559/2021	B.1.617.2 100 neighboring states	Human
USA/MD-CDC-ASC210409812/2021	B.1.617.2 100 neighboring states	Human
USA/MD-IGS-122121900506A/2021	B.1.617.2 100 neighboring states	Human
USA/OH-CDC-LC0323043/2021	B.1.617.2 100 neighboring states	Human
USA/NJ-CDC-QDX29600570/2021	B.1.617.2 100 neighboring states	Human
USA/NJ-CDC-FG-145109/2021	B.1.617.2 100 neighboring states	Human
USA/NJ-CDC-ASC210320056/2021	B.1.617.2 100 neighboring states	Human
USA/MD-CDC-FG-105818/2021	B.1.617.2 100 neighboring states	Human
USA/WV-WVU-WV127269/2021	B.1.617.2 100 neighboring states	Human
USA/MD-IGS-112121700341A/2021	B.1.617.2 100 neighboring states	Human
USA/PA-CDC-QDX26675488/2021	B.1.617.2 100 neighboring states	Human
USA/NJ-PHEL-V21006569/2021	B.1.617.2 100 neighboring states	Human
USA/NJ-PHEL-V21007618/2021	B.1.617.2 100 neighboring states	Human
USA/DE-DHSS-B1129057/2021	B.1.617.2 100 neighboring states	Human
USA/MD-CDC-ASC210072517/2021	B.1.617.2 100 neighboring states	Human
USA/PA-CDC-LC0402905/2021	B.1.617.2 100 neighboring states	Human
USA/NY-SUNYQBR-61210650800419/2021	B.1.617.2 100 neighboring states	Human
USA/DE-DHSS-B1144122/2021	B.1.617.2 100 neighboring states	Human
USA/NJ-PHEL-V21019818/2021	B.1.617.2 100 neighboring states	Human
USA/DE-DHSS-B1156726/2021	B.1.617.2 100 neighboring states	Human
USA/MD-CDC-LC0343898/2021	B.1.617.2 100 neighboring states	Human
USA/NY-CDC-LC0256852/2021	B.1.617.2 100 neighboring states	Human
USA/NY-PRL-2021_0803_02C17/2021	B.1.617.2 100 neighboring states	Human
USA/OH-2021064679/2021	B.1.617.2 100 neighboring states	Human
USA/MD-CDC-ASC210471605/2021	B.1.617.2 100 neighboring states	Human
USA/MD-CDC-LC0202449/2021	B.1.617.2 100 neighboring states	Human
USA/MD-CDC-QDX29319734/2021	B.1.617.2 100 neighboring states	Human
USA/NY-CDC-FG-195916/2021	B.1.617.2 100 neighboring states	Human
USA/NY-CDC-FG-196630/2021	B.1.617.2 100 neighboring states	Human
USA/NJ-CDC-ASC210630860/2021	B.1.617.2 100 neighboring states	Human
USA/NJ-CDC-FG-054547/2021	B.1.617.2 100 neighboring states	Human
USA/OH-CDC-2-4718134/2021	B.1.617.2 100 neighboring states	Human
USA/MD-CDC-ASC210662281/2021	B.1.617.2 100 neighboring states	Human
USA/WV-WVU-WV127267/2021	B.1.617.2 100 neighboring states	Human
USA/DE-DHSS-B1124587/2021	B.1.617.2 100 neighboring states	Human
USA/NY-PRL-211029_00C03/2021	B.1.617.2 100 neighboring states	Human
USA/NY-MSK-2959/2021	B.1.617.2 100 neighboring states	Human
USA/PA-CDC-STM-000718054/2021	B.1.617.2 100 neighboring states	Human
USA/NJ-CDC-ASC210447619/2021	B.1.617.2 100 neighboring states	Human
USA/NJ-CDC-FG-173427/2021	B.1.617.2 100 neighboring states	Human
USA/NY-NYCPHL-007233/2021	B.1.617.2 100 neighboring states	Human
USA/NY-SUNYQBR-61210353416148/2021	B.1.617.2 100 neighboring states	Human
USA/MD-CDC-LC0342736/2021	B.1.617.2 100 neighboring states	Human
USA/NY-CDC-FG-181493/2021	B.1.617.2 100 neighboring states	Human
USA/NJ-CDC-FG-188517/2021	B.1.617.2 100 neighboring states	Human
USA/NY-P20A8-S57/2021	B.1.617.2 100 neighboring states	Human
USA/DE-DHSS-B1099736/2021	B.1.617.2 100 neighboring states	Human
USA/NY-PRL-2021_1215_03C10/2021	B.1.617.2 100 neighboring states	Human
USA/NY-CDC-FG-195712/2021	B.1.617.2 100 neighboring states	Human
USA/NY-MC-031/2021	B.1.617.2 100 neighboring states	Human
USA/NJ-CDC-LC0153996/2021	B.1.617.2 100 neighboring states	Human
USA/NJ-CDC-LC0148088/2021	B.1.617.2 100 neighboring states	Human
USA/PA-CDC-QDX27053263/2021	B.1.617.2 100 neighboring states	Human
USA/MD-IGS-142118000902A/2021	B.1.617.2 100 neighboring states	Human
USA/NY-MSHSPSP-PV39732/2021	B.1.617.2 100 neighboring states	Human
USA/OH-21AM-275CO00222/2021	B.1.617.2 100 neighboring states	Human
USA/DE-DHSS-B1130059/2021	B.1.617.2 100 neighboring states	Human
USA/NY-NYGC-3907-VTM3-FNHV496/2021	B.1.617.2 100 neighboring states	Human
USA/NY-PRL-2021_1008_02G18/2021	B.1.617.2 100 neighboring states	Human
USA/NY-P25F8/2021	B.1.617.2 100 neighboring states	Human
USA/NY-P25F1/2021	B.1.617.2 100 neighboring states	Human
USA/NY-P25H6/2021	B.1.617.2 100 neighboring states	Human
USA/NY-P21H11-S184/2021	B.1.617.2 100 neighboring states	Human
USA/FL-CDC-STM-000041002/2021	B.1.1.7 50 USA	Human
USA/MI-CDC-STM-000050167/2021	B.1.1.7 50 USA	Human
USA/MI-CDC-LC0046683/2021	B.1.1.7 50 USA	Human
USA/DC-DFS-PHL-01228/2021	B.1.1.7 50 USA	Human
USA/VA-CDC-LC0049928/2021	B.1.1.7 50 USA	Human
USA/IL-CDC-ASC210069206/2021	B.1.1.7 50 USA	Human
USA/OH-CDC-LC0055732/2021	B.1.1.7 50 USA	Human
USA/MN-CDC-IBX853424041266/2021	B.1.1.7 50 USA	Human
USA/MO-CDC-LC0058824/2021	B.1.1.7 50 USA	Human
USA/PA-CDC-LC0058936/2021	B.1.1.7 50 USA	Human
USA/GA-CDC-4131828-001/2021	B.1.1.7 50 USA	Human
USA/IL-S21WGS2123/2021	B.1.1.7 50 USA	Human
USA/FL-BPHL-4040/2021	B.1.1.7 50 USA	Human
USA/CO-CDC-MMB08625184/2021	B.1.1.7 50 USA	Human
USA/CA-TCPHL-041221-04/2021	B.1.1.7 50 USA	Human
USA/TX-GHRC-EQ04522087/2021	B.1.1.7 50 USA	Human
USA/MD-IGS-012111801854A/2021	B.1.1.7 50 USA	Human
USA/CO-CDPHE-2100812052/2021	B.1.1.7 50 USA	Human
USA/CO-CDPHE-40847771/2021	B.1.1.7 50 USA	Human
USA/UT-UPHL-2104875158/2021	B.1.1.7 50 USA	Human
USA/FL-CDC-STM-000042257/2021	B.1.1.7 50 USA	Human
USA/UT-UPHL-2103870699/2021	B.1.1.7 50 USA	Human
USA/GA-CDC-MMB09630431/2021	B.1.1.7 50 USA	Human
USA/OH-UHTL-166/2021	B.1.1.7 50 USA	Human
USA/FL-CDC-STM-000705918/2021	B.1.1.7 50 USA	Human
USA/ND-NDDH-02415/2021	B.1.1.7 50 USA	Human
USA/MD-IGS-52112200919A/2021	B.1.1.7 50 USA	Human
USA/NJ-CDC-LC0038013/2021	B.1.1.7 50 USA	Human
USA/MA-CDCBI-CRSP_YBRMKBME5WKCFVYG/2021	B.1.1.7 50 USA	Human
USA/IL-CDC-QDX24155674/2021	B.1.1.7 50 USA	Human
USA/OH-CDC-QDX23572526/2021	B.1.1.7 50 USA	Human
USA/NJ-CDC-LC0036262/2021	B.1.1.7 50 USA	Human
USA/ME-HETL-J2585/2021	B.1.1.7 50 USA	Human
USA/MI-MDHHS-SC26754/2021	B.1.1.7 50 USA	Human
USA/NY-CDC-LC0051805/2021	B.1.1.7 50 USA	Human
USA/NC-ECU-108036237/2021	B.1.1.7 50 USA	Human
USA/FL-CDC-QDX22980027/2021	B.1.1.7 50 USA	Human
USA/IL-CDC-QDX23009739/2021	B.1.1.7 50 USA	Human
USA/TX-CDC-QDX22489541/2021	B.1.1.7 50 USA	Human
USA/ME-HETL-J2747/2021	B.1.1.7 50 USA	Human
USA/TN-CDC-ASC210028979/2021	B.1.1.7 50 USA	Human
USA/MD-CDC-ASC210005471/2021	B.1.1.7 50 USA	Human
USA/AZ-ASU87910/2021	B.1.1.7 50 USA	Human
USA/MN-Mayo18254/2021	B.1.1.7 50 USA	Human
USA/IA-SHL-1696374/2021	B.1.1.7 50 USA	Human
USA/CO-CDPHE-2101319763/2021	B.1.1.7 50 USA	Human
USA/IL-UW21062349278/2021	B.1.1.7 50 USA	Human
USA/KY-KSPHL-100592/2021	B.1.1.7 50 USA	Human
USA/AZ-TG955819/2021	B.1.1.7 50 USA	Human
USA/FL-BPHL-2600/2021	B.1.1.7 50 USA	Human
USA/PA-M21059474/2021	B.1.1.7 100 neighboring states	Human
USA/PA-BOL-M21040237/2021	B.1.1.7 100 neighboring states	Human
USA/MD-IGS-52111006400A/2021	B.1.1.7 100 neighboring states	Human
USA/NY-PRL-0512_00H20/2021	B.1.1.7 100 neighboring states	Human
USA/NY-UB-ECPHL-01143/2021	B.1.1.7 100 neighboring states	Human
USA/NY-PRL-2021_0506_00H14/2021	B.1.1.7 100 neighboring states	Human
USA/OH-CDC-QDX23130910/2021	B.1.1.7 100 neighboring states	Human
USA/PA-CDC-STM-000042867/2021	B.1.1.7 100 neighboring states	Human
USA/NJ-CDC-IBX560150298788/2021	B.1.1.7 100 neighboring states	Human
USA/OH-CDC-LC0044962/2021	B.1.1.7 100 neighboring states	Human
USA/NJ-CDC-LC0048749/2021	B.1.1.7 100 neighboring states	Human
USA/PA-CDC-STM-000055980/2021	B.1.1.7 100 neighboring states	Human
USA/PA-CDC-STM-000058011/2021	B.1.1.7 100 neighboring states	Human
USA/OH-CDC-QDX23997475/2021	B.1.1.7 100 neighboring states	Human
USA/NJ-CDC-IBX264007958389/2021	B.1.1.7 100 neighboring states	Human
USA/PA-CDC-QDX24476495/2021	B.1.1.7 100 neighboring states	Human
USA/PA-CDC-STM-000065066/2021	B.1.1.7 100 neighboring states	Human
USA/MD-CDC-ASC210033508/2021	B.1.1.7 100 neighboring states	Human
USA/WV-CDC-ASC210061614/2021	B.1.1.7 100 neighboring states	Human
USA/NY-CDC-LC0057200/2021	B.1.1.7 100 neighboring states	Human
USA/MD-CDC-LC0058184/2021	B.1.1.7 100 neighboring states	Human
USA/PA-CDC-STM-000068670/2021	B.1.1.7 100 neighboring states	Human
USA/DE-DHSS-B1090707/2021	B.1.1.7 100 neighboring states	Human
USA/NJ-CDC-IBX501173990926/2021	B.1.1.7 100 neighboring states	Human
USA/NY-NYGC-2493-VTM2-JOJT534/2021	B.1.1.7 100 neighboring states	Human
USA/PA-CDC-STM-000071845/2021	B.1.1.7 100 neighboring states	Human
USA/NY-CDC-LC0055428/2021	B.1.1.7 100 neighboring states	Human
USA/PA-CDC-ASC210032557/2021	B.1.1.7 100 neighboring states	Human
USA/PA-CDC-STM-000073774/2021	B.1.1.7 100 neighboring states	Human
USA/NY-CDC-ASC210032533/2021	B.1.1.7 100 neighboring states	Human
USA/MD-IGS-122113400952A/2021	B.1.1.7 100 neighboring states	Human
USA/PA-VSP2242/2021	B.1.1.7 100 neighboring states	Human
USA/NJ-CDC-ASC210056453/2021	B.1.1.7 100 neighboring states	Human
USA/NY-CUIMC-NP-6407/2021	B.1.1.7 100 neighboring states	Human
USA/NY-CUIMC-NP-6784/2021	B.1.1.7 100 neighboring states	Human
USA/WV-CDC-ASC210110583/2021	B.1.1.7 100 neighboring states	Human
USA/NY-Wadsworth-21046275-01/2021	B.1.1.7 100 neighboring states	Human
USA/DE-DHSS-B1089690/2021	B.1.1.7 100 neighboring states	Human
USA/NY-QDX-26115813/2021	B.1.1.7 100 neighboring states	Human
USA/NY-NYULH2211/2021	B.1.1.7 100 neighboring states	Human
USA/NY-Wadsworth-21047186-01/2021	B.1.1.7 100 neighboring states	Human
USA/PA-CDC-LC0067797/2021	B.1.1.7 100 neighboring states	Human
USA/NY-PRL-2021_0428_00I06/2021	B.1.1.7 100 neighboring states	Human
USA/MD-IGS-012108901749A/2021	B.1.1.7 100 neighboring states	Human
USA/NJ-NYGC-S-JF-4252-PYTL955/2021	B.1.1.7 100 neighboring states	Human
USA/MD-IGS-012108309257A/2021	B.1.1.7 100 neighboring states	Human
USA/MD-IGS-012112703960A/2021	B.1.1.7 100 neighboring states	Human
USA/MD-IGS-052105600499A/2021	B.1.1.7 100 neighboring states	Human
USA/NY-Wadsworth-21034748-01/2021	B.1.1.7 100 neighboring states	Human
USA/NJ-PHEL-P21-13051/2021	B.1.1.7 100 neighboring states	Human
USA/PA-CDC-STM-000052084/2021	B.1.1.7 100 neighboring states	Human
USA/NJ-CDC-ASC210046085/2021	B.1.1.7 100 neighboring states	Human
USA/NY-PRL-2021_0607_00A05/2021	B.1.1.7 100 neighboring states	Human
USA/MD-MDH-1352/2021	B.1.1.7 100 neighboring states	Human
USA/MD-HP03720/2021	B.1.1.7 100 neighboring states	Human
USA/NJ-Yale-1527/2021	B.1.1.7 100 neighboring states	Human
USA/DE-DHSS-B1077996/2021	B.1.1.7 100 neighboring states	Human
USA/NY-PRL-2021_03_12_00L12/2021	B.1.1.7 100 neighboring states	Human
USA/PA-CDC-FG-036437/2021	B.1.1.7 100 neighboring states	Human
USA/NJ-CDC-LC0066463/2021	B.1.1.7 100 neighboring states	Human
USA/NJ-CDC-QDX23572153/2021	B.1.1.7 100 neighboring states	Human
USA/PA-CDC-LC0058283/2021	B.1.1.7 100 neighboring states	Human
USA/MD-IGS-52112007441A/2021	B.1.1.7 100 neighboring states	Human
USA/OH-2021056348/2021	B.1.1.7 100 neighboring states	Human
USA/PA-CDC-STM-000048430/2021	B.1.1.7 100 neighboring states	Human
USA/NJ-CDC-LC0042361/2021	B.1.1.7 100 neighboring states	Human
USA/MD-IGS-012109105276A/2021	B.1.1.7 100 neighboring states	Human
USA/NY-PRL-2021_0419_01B05/2021	B.1.1.7 100 neighboring states	Human
USA/OH-CDC-FG-022604/2021	B.1.1.7 100 neighboring states	Human
USA/MD-IGS-012108602769A/2021	B.1.1.7 100 neighboring states	Human
USA/NJ-CDC-ASC210051248/2021	B.1.1.7 100 neighboring states	Human
USA/NY-Wadsworth-21045034-01/2021	B.1.1.7 100 neighboring states	Human
USA/NY-NYGC-3232-VTM2-WYVM494/2021	B.1.1.7 100 neighboring states	Human
USA/OH-CDC-QDX26532334/2021	B.1.1.7 100 neighboring states	Human
USA/PA-Jefferson_20210605_3_S18/2021	B.1.1.7 100 neighboring states	Human
USA/NY-PRL-2021_0415_01C22/2021	B.1.1.7 100 neighboring states	Human
USA/NY-PRL-2021_0412_00M16/2021	B.1.1.7 100 neighboring states	Human
USA/NJ-CDC-ASC210019957/2021	B.1.1.7 100 neighboring states	Human
USA/PA-CDC-QDX23613742/2021	B.1.1.7 100 neighboring states	Human
USA/OH-CDC-LC0041682/2021	B.1.1.7 100 neighboring states	Human
USA/MD-CDC-ASC210040831/2021	B.1.1.7 100 neighboring states	Human
USA/NJ-CDC-ASC210056623/2021	B.1.1.7 100 neighboring states	Human
USA/NY-CDC-ASC210018387/2021	B.1.1.7 100 neighboring states	Human
USA/NJ-CDC-ASC210018270/2021	B.1.1.7 100 neighboring states	Human
USA/WV-CDC-LC0032818/2021	B.1.1.7 100 neighboring states	Human
USA/NJ-CDC-LC0026949/2021	B.1.1.7 100 neighboring states	Human
USA/NJ-CDC-LC0012303/2021	B.1.1.7 100 neighboring states	Human
USA/MD-IGS-012108302895A/2021	B.1.1.7 100 neighboring states	Human
USA/NY-CDC-ASC210048236/2021	B.1.1.7 100 neighboring states	Human
USA/NY-NYULH2401/2021	B.1.1.7 100 neighboring states	Human
USA/PA-CDC-ASC210054600/2021	B.1.1.7 100 neighboring states	Human
USA/NY-CDC-LC0036066/2021	B.1.1.7 100 neighboring states	Human
USA/DE-DHSS-B1099468/2021	B.1.1.7 100 neighboring states	Human
USA/OH-CWRU_CICB21075_CB102/2021	B.1.1.7 100 neighboring states	Human
USA/PA-14April2021-CovidONT-Run1-NG_barcode58/2021	B.1.1.7 100 neighboring states	Human
USA/PA-CDC-QDX24713204/2021	B.1.1.7 100 neighboring states	Human
USA/WV-WVU-WV118695/2021	B.1.1.7 100 neighboring states	Human
USA/WV-WVU-WV118686/2021	B.1.1.7 100 neighboring states	Human
USA/MD-IGS-012111102204A/2021	B.1.1.7 100 neighboring states	Human
USA/NY-P7B12/2021	B.1.1.7 100 neighboring states	Human
USA/GA-GPHL-1895/2021	AY.103 50 USA	Human
USA/MN-CDC-IBX151709554953/2021	AY.103 50 USA	Human
USA/MO-CDC-LC0079093/2021	AY.103 50 USA	Human
USA/MI-CDC-ASC210457687/2021	AY.103 50 USA	Human
USA/NY-CDC-LC0157655/2021	AY.103 50 USA	Human
USA/SC-CDC-ASC210270163/2021	AY.103 50 USA	Human
USA/FL-CDC-LC0123174/2021	AY.103 50 USA	Human
USA/AZ-CDC-LC0209192/2021	AY.103 50 USA	Human
USA/MI-CDC-LC0211331/2021	AY.103 50 USA	Human
USA/MO-CDC-ASC210241319/2021	AY.103 50 USA	Human
USA/WA-CDC-FG-096182/2021	AY.103 50 USA	Human
USA/MN-CDC-IBX797426981496/2021	AY.103 50 USA	Human
USA/CA-CDC-FG-162077/2021	AY.103 50 USA	Human
USA/NC-WM02473/2022	AY.103 50 USA	Human
USA/CA-HLX-STM-0006303-E12/2021	AY.103 50 USA	Human
USA/AL-SL-21080260051/2021	AY.103 50 USA	Human
USA/MA-CDCBI-CRSP_QMCN2GDT5POJBJDD/2021	AY.103 50 USA	Human
USA/KY-CDC-LC0342984/2021	AY.103 50 USA	Human
USA/MN-MDH-13381/2021	AY.103 50 USA	Human
USA/WA-PHL-003868/2021	AY.103 50 USA	Human
USA/TN-VUMC-002905/2021	AY.103 50 USA	Human
deer/USA/NY-WTD_164525/2021	AY.103 50 USA	Deer
USA/CA-CDPH-3000264917/2021	AY.103 50 USA	Human
USA/CA-CDPH-500034603/2021	AY.103 50 USA	Human
USA/CA-CDPH-3000149221/2021	AY.103 50 USA	Human
USA/CA-CDPH-3000127177/2021	AY.103 50 USA	Human
USA/NY-Wadsworth-21097676-01/2021	AY.103 50 USA	Human
USA/WA-S11979/2021	AY.103 50 USA	Human
USA/OK-OKPHLC0000701/2021	AY.103 50 USA	Human
USA/OK-OKPHL0007475/2021	AY.103 50 USA	Human
USA/AZ-TG1271374/2021	AY.103 50 USA	Human
USA/MO-MSPHL-007500/2021	AY.103 50 USA	Human
USA/OH-CDC-LC0368370/2021	AY.103 50 USA	Human
USA/CA-HLX-STM-0006250-G02/2021	AY.103 50 USA	Human
USA/CA-HLX-STM-0006270-A04/2021	AY.103 50 USA	Human
USA/MN-CDC-IBX479443178947/2021	AY.103 50 USA	Human
USA/IL-CDC-LC0387506/2021	AY.103 50 USA	Human
USA/FL-CDC-ASC210394294/2021	AY.103 50 USA	Human
USA/CA-SEARCH-46688/2021	AY.103 50 USA	Human
USA/NC-CDC-LC0393631/2021	AY.103 50 USA	Human
USA/CO-CDC-MMB11434597/2021	AY.103 50 USA	Human
USA/MN-MDH-10313/2021	AY.103 50 USA	Human
USA/NJ-CDC-FG-181855/2021	AY.103 50 USA	Human
USA/CA-CDC-FG-180320/2021	AY.103 50 USA	Human
USA/MA-MASPHL-05387/2021	AY.103 50 USA	Human
USA/IN-INSPHL-11715/2021	AY.103 50 USA	Human
USA/LA-OD-2344052259/2021	AY.103 50 USA	Human
USA/UT-UPHL-211128578037/2021	AY.103 50 USA	Human
USA/CO-CDPHE-26613212/2021	AY.103 50 USA	Human
USA/FL-TGH-1247/2021	AY.103 50 USA	Human
USA/NY-PRL-2021_0930_03E13/2021	AY.103 100 neighboring states	Human
USA/MD-HP10023-PIDRBFLZOA/2021	AY.103 100 neighboring states	Human
USA/NY-CDCBI-CRSP_W2SHO5664ICCI2HA/2021	AY.103 100 neighboring states	Human
USA/WV-CDC-ASC210094452/2021	AY.103 100 neighboring states	Human
USA/PA-CDC-ASC210381189/2021	AY.103 100 neighboring states	Human
USA/NY-CDC-ASC210462744/2021	AY.103 100 neighboring states	Human
USA/PA-CDC-ASC210445341/2021	AY.103 100 neighboring states	Human
USA/MD-HP08582-PIDDLDHDYN/2021	AY.103 100 neighboring states	Human
USA/NY-CDC-FG-041360/2021	AY.103 100 neighboring states	Human
USA/NY-CDC-LC0141202/2021	AY.103 100 neighboring states	Human
USA/NJ-CDC-LC0148039/2021	AY.103 100 neighboring states	Human
USA/PA-CDC-LC0154310/2021	AY.103 100 neighboring states	Human
USA/PA-CDC-LC0175628/2021	AY.103 100 neighboring states	Human
USA/PA-CDC-LC0240126/2021	AY.103 100 neighboring states	Human
USA/PA-CDC-QDX28938688/2021	AY.103 100 neighboring states	Human
USA/WV-CDC-LC0301561/2021	AY.103 100 neighboring states	Human
USA/NJ-PHEL-V21029432/2021	AY.103 100 neighboring states	Human
USA/MD-IGS-142121901437A/2021	AY.103 100 neighboring states	Human
USA/WV-WVU-WV126465/2021	AY.103 100 neighboring states	Human
USA/WV-CDC-LC0335674/2021	AY.103 100 neighboring states	Human
USA/NJ-CDC-LC0331911/2021	AY.103 100 neighboring states	Human
USA/OH-CDC-ASC210472403/2021	AY.103 100 neighboring states	Human
USA/OH-CDC-ASC210490470/2021	AY.103 100 neighboring states	Human
USA/PA-CDC-STM-FVTT6E75T/2021	AY.103 100 neighboring states	Human
USA/NY-PRL-2021_1208_01H19/2021	AY.103 100 neighboring states	Human
USA/NY-Wadsworth-21102856-01/2021	AY.103 100 neighboring states	Human
USA/WV-CDC-ASC210324722/2021	AY.103 100 neighboring states	Human
USA/NJ-CDC-FG-188408/2021	AY.103 100 neighboring states	Human
USA/PA-CDC-IBX583052995580/2021	AY.103 100 neighboring states	Human
USA/WV-WVU-WV126646/2021	AY.103 100 neighboring states	Human
USA/NY-PRL-2021_0917_04B23/2021	AY.103 100 neighboring states	Human
USA/NJ-CDC-ASC210459537/2021	AY.103 100 neighboring states	Human
USA/WV-CDC-ASC210403025/2021	AY.103 100 neighboring states	Human
USA/OH-CDC-ASC210512053/2021	AY.103 100 neighboring states	Human
USA/NY-PRL-2021_0924_03D15/2021	AY.103 100 neighboring states	Human
USA/NJ-PHEL-V21035082/2021	AY.103 100 neighboring states	Human
USA/WV-WVU-WV127332/2021	AY.103 100 neighboring states	Human
USA/NY-CDC-ASC210712480/2021	AY.103 100 neighboring states	Human
USA/PA-CDC-ASC210475940/2021	AY.103 100 neighboring states	Human
USA/MD-CDC-LC0403480/2021	AY.103 100 neighboring states	Human
USA/MD-CDC-LC0403332/2021	AY.103 100 neighboring states	Human
USA/DE-DHSS-B1115309/2021	AY.103 100 neighboring states	Human
USA/OH-CDC-ASC210123191/2021	AY.103 100 neighboring states	Human
USA/WV-CDC-ASC210177060/2021	AY.103 100 neighboring states	Human
USA/PA-CDC-ATM-9HM6TWARG/2021	AY.103 100 neighboring states	Human
USA/WV-CDC-ASC210494189/2021	AY.103 100 neighboring states	Human
USA/NY-Wadsworth-21097706-01/2021	AY.103 100 neighboring states	Human
USA/PA-CDC-QDX29730199/2021	AY.103 100 neighboring states	Human
USA/NJ-CDC-LC0256992/2021	AY.103 100 neighboring states	Human
USA/MD-CDC-LC0424511/2021	AY.103 100 neighboring states	Human
USA/PA-CDC-LC0362623/2021	AY.103 100 neighboring states	Human
USA/OH-CDC-ASC210081956/2021	AY.103 100 neighboring states	Human
USA/NY-CDC-LC0370607/2021	AY.103 100 neighboring states	Human
USA/NY-UB-CHS-04286/2021	AY.103 100 neighboring states	Human
USA/OH-CDC-LC0381542/2021	AY.103 100 neighboring states	Human
USA/NY-PRL-211029_00G09/2021	AY.103 100 neighboring states	Human
USA/PA-LVG-2021-537/2021	AY.103 100 neighboring states	Human
USA/NY-UB-KSL-00356/2021	AY.103 100 neighboring states	Human
USA/MD-IGS-042134200689A/2021	AY.103 100 neighboring states	Human
USA/NY-CDC-LC0188291/2021	AY.103 100 neighboring states	Human
USA/NY-URMC-21093186-1/2021	AY.103 100 neighboring states	Human
USA/MD-CDC-QDX31091486/2021	AY.103 100 neighboring states	Human
USA/MD-CDC-MMB11567319/2021	AY.103 100 neighboring states	Human
USA/OH-CDC-ASC210397967/2021	AY.103 100 neighboring states	Human
USA/NJ-CDC-ASC210480933/2021	AY.103 100 neighboring states	Human
USA/DE-CDC-LC0388106/2021	AY.103 100 neighboring states	Human
USA/NJ-CDC-LC0388267/2021	AY.103 100 neighboring states	Human
USA/OH-2021066020/2021	AY.103 100 neighboring states	Human
USA/PA-CDC-STM-VPZ9TCHYA/2021	AY.103 100 neighboring states	Human
USA/PA-CDC-LC0407843/2021	AY.103 100 neighboring states	Human
USA/NY-PRL-01K24/2021	AY.103 100 neighboring states	Human
USA/PA-CDC-ASC210455198/2021	AY.103 100 neighboring states	Human
USA/NY-CDC-ASC210460594/2021	AY.103 100 neighboring states	Human
USA/MD-CDC-ASC210426066/2021	AY.103 100 neighboring states	Human
USA/NJ-CDC-ASC210607987/2021	AY.103 100 neighboring states	Human
USA/PA-CDC-LC0425137/2021	AY.103 100 neighboring states	Human
USA/NY-UB-ECPHL-01908/2021	AY.103 100 neighboring states	Human
USA/NY-UB-CATTCO-00047/2021	AY.103 100 neighboring states	Human
USA/NY-CDC-LC0432494/2021	AY.103 100 neighboring states	Human
USA/NY-Wadsworth-21094624-01/2021	AY.103 100 neighboring states	Human
USA/WV-WVU-WV128035/2021	AY.103 100 neighboring states	Human
USA/PA-CDC-ASC210634369/2021	AY.103 100 neighboring states	Human
USA/OH-CDC-ASC210636513/2021	AY.103 100 neighboring states	Human
USA/MD-CDC-LC0438592/2021	AY.103 100 neighboring states	Human
USA/NY-CDC-ASC210719307/2021	AY.103 100 neighboring states	Human
USA/OH-21AM-341CO00267/2021	AY.103 100 neighboring states	Human
USA/NY-NYULH4059/2021	AY.103 100 neighboring states	Human
USA/NY-UB-KSL-01112/2021	AY.103 100 neighboring states	Human
USA/NY-URMC-21112118-1/2021	AY.103 100 neighboring states	Human
USA/NY-PRL-2021_1015_01J03/2021	AY.103 100 neighboring states	Human
USA/PA-VSP6391/2021	AY.103 100 neighboring states	Human
USA/MD-MDH-3899/2021	AY.103 100 neighboring states	Human
USA/DE-CDC-2-6236986/2021	AY.103 100 neighboring states	Human
USA/NY-URMC-21111809-1/2021	AY.103 100 neighboring states	Human
USA/NY-PRL-2021_1105_01H05/2021	AY.103 100 neighboring states	Human
USA/MD-HP11569-PIDOZUTURR/2021	AY.103 100 neighboring states	Human
USA/MD-IGS-072125001027A/2021	AY.103 100 neighboring states	Human
USA/DE-DHSS-B1123687/2021	AY.103 100 neighboring states	Human
USA/MD-CDC-LC0321308/2021	AY.103 100 neighboring states	Human
USA/NY-CDCBI-CRSP_QQJ3HBRAVYKNRCRT/2021	AY.103 100 neighboring states	Human
USA/PA-BOL-M21135080/2021	nearest neighbor	Human
USA/PA-CDC-STM-000740139/2021	nearest neighbor	Human
USA/NY-PRL-2021_0210_01G01/2021	nearest neighbor	Human
USA/MA-CDCBI-CRSP_NYCCJVS76VJ66TFK/2021	nearest neighbor	Human
USA/MA-CDCBI-CRSP_KBFQVDSS3WXG5P5Q/2021	nearest neighbor	Human
USA/MD-IGS-052125700536A/2021	nearest neighbor	Human
USA/OR-CDC-LC0045092/2021	nearest neighbor	Human
USA/PA-CDC-ASC210052102/2021	nearest neighbor	Human
USA/CA-CDC-ASC210103735/2021	nearest neighbor	Human
USA/NJ-CDC-IBX290541925123/2021	nearest neighbor	Human
USA/NJ-CDC-IBX117316099996/2021	nearest neighbor	Human
USA/VA-CDC-LC0058388/2021	nearest neighbor	Human
USA/AL-HGSC-JMCB/2021	nearest neighbor	Human
USA/WA-UW-21042079432/2021	nearest neighbor	Human
USA/PA-CDC-STM-000741252/2021	nearest neighbor	Human
USA/WA-PHL-002022/2021	nearest neighbor	Human
USA/FL-CDC-QDX25352474/2021	nearest neighbor	Human
USA/FL-BPHL-3090/2021	nearest neighbor	Human
USA/WA-UW-2021041390153/2021	nearest neighbor	Human
USA/CA-CDC-ASC210238608/2021	nearest neighbor	Human
USA/TX-HMH-MCoV-70463/2021	nearest neighbor	Human
USA/NY-IVY-ZZX9KYSN/2021	nearest neighbor	Human
USA/PA-CDC-STM-000037122/2021	nearest neighbor	Human
USA/PA-CDC-STM-000054877/2021	nearest neighbor	Human
USA/NJ-CDC-IBX558390557934/2021	nearest neighbor	Human
USA/NJ-CDC-IBX692113475044/2021	nearest neighbor	Human
USA/MT-CDC-ASC210104961/2021	nearest neighbor	Human
USA/WI-CDC-ASC210099697/2021	nearest neighbor	Human
USA/PA-CDC-ASC210119755/2021	nearest neighbor	Human
USA/AZ-CDC-ASC210177428/2021	nearest neighbor	Human
USA/NY-CDC-LC0025792/2021	nearest neighbor	Human
USA/GA-CDC-STM-000735304/2021	nearest neighbor	Human
USA/GA-CDC-STM-000735605/2021	nearest neighbor	Human
USA/PA-CDC-STM-000736307/2021	nearest neighbor	Human
USA/OH-CDC-ASC210087726/2021	nearest neighbor	Human
USA/CA-CDC-ASC210360121/2021	nearest neighbor	Human
USA/OR-CDC-ASC210345379/2021	nearest neighbor	Human
USA/VA-CDC-ASC210201135/2021	nearest neighbor	Human
USA/OH-CDC-ASC210355527/2021	nearest neighbor	Human
USA/PA-CDC-STM-000724436/2021	nearest neighbor	Human
USA/AK-CDC-LC0354911/2021	nearest neighbor	Human
USA/PA-CDC-LC0361708/2021	nearest neighbor	Human
USA/PA-CDC-STM-CHYK33XER/2021	nearest neighbor	Human
USA/PA-CDC-STM-HXE92KG2N/2021	nearest neighbor	Human
USA/PA-VSP2575/2021	nearest neighbor	Human
USA/TN-GD-090121-131/2021	nearest neighbor	Human
USA/SC-1117/2021	nearest neighbor	Human
USA/SC-1108/2021	nearest neighbor	Human
USA/FL-CDC-QDX84229354/2023	nearest neighbor	Human
deer/USA/PA-22-006202-056/2021	nearest neighbor	Deer
deer/USA/PA-22-006202-025/2021	nearest neighbor	Deer
deer/USA/PA-22-006202-024/2021	nearest neighbor	Deer
deer/USA/PA-22-001705-013/2021	nearest neighbor	Deer
deer/USA/PA-22-002350-013/2021	nearest neighbor	Deer
deer/USA/PA-22-000890-032/2021	nearest neighbor	Deer
deer/USA/PA-22-000890-010/2021	nearest neighbor	Deer
deer/USA/PA-22-003833-002/2021	nearest neighbor	Deer
deer/USA/PA-22-001705-032/2021	nearest neighbor	Deer
deer/USA/PA-22-001705-010/2021	nearest neighbor	Deer
deer/USA/PA-22-002350-003/2021	nearest neighbor	Deer
deer/USA/PA-22-003833-019/2021	nearest neighbor	Deer
deer/USA/PA-22-003833-009/2021	nearest neighbor	Deer
deer/USA/PA-22-003833-006/2021	nearest neighbor	Deer
deer/USA/PA-22-000890-030/2021	nearest neighbor	Deer
deer/USA/PA-22-000890-019/2021	nearest neighbor	Deer
deer/USA/PA-22-000890-017/2021	nearest neighbor	Deer
deer/USA/PA-22-000890-014/2021	nearest neighbor	Deer
deer/USA/PA-22-000890-002/2021	nearest neighbor	Deer
USA/NY-CDC-LC1059398/2023	nearest neighbor	Human
USA/NM-NMDOH-2023036637/2023	nearest neighbor	Human
USA/CA-HLX-STM-56W9U8N55/2023	nearest neighbor	Human
USA/PA-CDC-LC1061969/2023	nearest neighbor	Human
USA/UT-UPHL-211028680886/2021	nearest neighbor	Human
USA/IN-CDC-STM-000743156/2021	nearest neighbor	Human
USA/PA-CDC-QDX47594511/2023	nearest neighbor	Human
USA/WV-WVU-WV137585/2023	nearest neighbor	Human
USA/PA-CDC-2610600/2021	nearest neighbor	Human
USA/PA-CDC-3320600/2021	nearest neighbor	Human
USA/CA-CDC-QDX85404783/2023	nearest neighbor	Human
USA/PA-CDC-4060032-001/2021	nearest neighbor	Human
USA/FL-CDC-STM-000714846/2021	nearest neighbor	Human
USA/NY-CDC-QDX82266799/2023	nearest neighbor	Human
USA/IL-NM-43959/2023	nearest neighbor	Human
USA/CA-HLX-STM-VACTJ8CRZ/2023	nearest neighbor	Human
USA/FL-CDC-QDX82480603/2023	nearest neighbor	Human
USA/MN-CDC-VSX-A09675/2023	nearest neighbor	Human
USA/CA-CDC-QDX80181381/2023	nearest neighbor	Human
USA/ME-CDC-VSX-A352636/2023	nearest neighbor	Human
USA/MO-CDC-VSX-A352053/2023	nearest neighbor	Human
USA/NM-NMDOH-2023038705/2023	nearest neighbor	Human
USA/PA-CDC-STM-000047757/2021	nearest neighbor	Human
USA/CA-HLX-STM-YY2ZGZ7HC/2023	nearest neighbor	Human
USA/CA-HLX-STM-HZWTMFQPR/2023	nearest neighbor	Human
USA/CA-HLX-STM-0006016-D06/2021	nearest neighbor	Human
USA/FL-BPHL-13258/2021	nearest neighbor	Human
USA/PA-CDC-ASC210311933/2021	nearest neighbor	Human
USA/TX-HMH-M-130685/2023	nearest neighbor	Human
USA/CA-HLX-STM-4QDX4SRP8/2023	nearest neighbor	Human
USA/CA-CZB-33428/2021	nearest neighbor	Human
USA/FL-CDC-QDX83626533/2023	nearest neighbor	Human
USA/CA-HLX-STM-UF46UQMT4/2023	nearest neighbor	Human
USA/CA-ALSR-52914/2021	nearest neighbor	Human
USA/PA-CDC-ASC210361946/2021	nearest neighbor	Human
USA/NY-WMC-5622/2023	nearest neighbor	Human
USA/GA-CDC-4270773-001/2021	nearest neighbor	Human
USA/CA-SEARCH-17082/2021	nearest neighbor	Human
USA/CA-SEARCH-17084/2021	nearest neighbor	Human
USA/WA-UW-21041598656/2021	nearest neighbor	Human
USA/WY-WYPHL-21077973/2021	nearest neighbor	Human
USA/TN-ASC-210645014/2021	nearest neighbor	Human
deer/USA/PA-21-038768-002/2021	nearest neighbor	Deer
USA/CA-HLX-STM-0006310-C10/2021	nearest neighbor	Human
USA/NC-UNC-2307/2021	nearest neighbor	Human
USA/PA-VSP10558/2021	nearest neighbor	Human
deer/USA/PA-VSP3515/2021	nearest neighbor	Deer
USA/NC-CDC-2-5063068/2021	nearest neighbor	Human
USA/GA-CDC-STM-ZQVG24XZ2/2021	nearest neighbor	Human
USA/AK-CDC-LC0374970/2021	nearest neighbor	Human
deer/USA/PA-VSP3574/2021	nearest neighbor	Deer
USA/MD-HP04077/2021	nearest neighbor	Human
USA/PA-VSP7266/2021	nearest neighbor	Human
USA/MD-CDC-ASC210045817/2021	nearest neighbor	Human
USA/MD-CDC-ASC210014681/2021	nearest neighbor	Human
USA/CA-CDPH-500110054/2023	nearest neighbor	Human
USA/CA-CDPH-500110632/2023	nearest neighbor	Human
USA/CA-CDPH-FS47308659/2022	nearest neighbor	Human
USA/CA-CDPH-500106940/2023	nearest neighbor	Human
USA/CA-CDPH-500103369/2023	nearest neighbor	Human
USA/CO-CDPHE-41579805/2023	nearest neighbor	Human
USA/CO-CDPHE-41636073/2023	nearest neighbor	Human
USA/PA-CDC-STM-000051674/2021	nearest neighbor	Human
USA/GA-CDC-ASC210126958/2021	nearest neighbor	Human
USA/CA-SEARCH-50634/2021	nearest neighbor	Human
USA/PA-CDC-STM-000046257/2021	nearest neighbor	Human
USA/MD-CDC-LC0246090/2021	nearest neighbor	Human
deer/USA/PA-VSP3575/2021	nearest neighbor	Deer
USA/PA-CDC-STM-DCYXJ9JZY/2021	nearest neighbor	Human
USA/IN-CDC-STM-000005014/2021	nearest neighbor	Human
USA/SC-MUSC-03494/2021	nearest neighbor	Human
USA/WY-WYPHL-21078828/2021	nearest neighbor	Human
USA/NE-NCOV21-39601/2021	nearest neighbor	Human
USA/NE-NCOV21-40095/2021	nearest neighbor	Human
USA/OH-5363/2021	nearest neighbor	Human
USA/CA-LACPHL-AY04982/2023	nearest neighbor	Human
USA/CA-LACPHL-AY04985/2024	nearest neighbor	Human
USA/CA-LACPHL-AY04979/2023	nearest neighbor	Human
USA/PA-0197/2021	nearest neighbor	Human
USA/PA-0193/2021	nearest neighbor	Human
USA/PA-0153/2021	nearest neighbor	Human
USA/PA-0099/2021	nearest neighbor	Human
USA/GA-CDC-STM-000717965/2021	nearest neighbor	Human
USA/GA-CDC-STM-000715669/2021	nearest neighbor	Human
deer/USA/PA-VSP3573/2021	nearest neighbor	Deer
USA/CA-CDC-STM-000720850/2021	nearest neighbor	Human
deer/USA/PA-VSP3517/2021	nearest neighbor	Deer
deer/USA/PA-VSP3516/2021	nearest neighbor	Deer
deer/USA/PA-VSP3514/2021	nearest neighbor	Deer
USA/AK-CDC-ASC210473498/2021	nearest neighbor	Human
USA/PA-CDC-ASC210442579/2021	nearest neighbor	Human
USA/MD-CDC-STM-XN94JTX9E/2021	nearest neighbor	Human
USA/GA-CDC-STM-Y6Z88XZ89/2021	nearest neighbor	Human
USA/PA-CDC-STM-7CFMVGAKH/2021	nearest neighbor	Human
deer/USA/PA-21-038768-001/2021	nearest neighbor	Deer
USA/PA-CDC-ATM-7MQTV4CR2/2021	nearest neighbor	Human
USA/CT-CDC-QDX83857927/2023	nearest neighbor	Human
USA/MN-CDC-IBX006551972166/2021	nearest neighbor	Human
USA/PA-VSP10229/2021	nearest neighbor	Human
USA/NJ-CDC-ASC210654314/2021	nearest neighbor	Human
USA/MN-CDC-IBX843715540990/2021	nearest neighbor	Human
USA/NJ-CDC-ASC210654315/2021	nearest neighbor	Human
USA/MN-CDC-IBX835679926407/2021	nearest neighbor	Human
USA/NY-CDC-LC1050919/2023	nearest neighbor	Human
USA/CO-CDPHE-2102369062/2021	nearest neighbor	Human
USA/NY-CDC-ASC210567511/2021	nearest neighbor	Human
USA/KY-CDC-LC0446563/2021	nearest neighbor	Human
USA/MA-CDCBI-CRSP_TOZGYXY4UKYX3BGH/2021	nearest neighbor	Human
USA/TN-CDC-LC1051648/2023	nearest neighbor	Human
USA/CA-SJCPHL-2129395113/2021	nearest neighbor	Human
USA/FL-CDC-LC1051484/2023	nearest neighbor	Human
USA/HI-H216130/2021	nearest neighbor	Human
USA/FL-BPHL-16833/2021	nearest neighbor	Human
USA/LA-EVTL2746/2021	nearest neighbor	Human
USA/LA-EVTL2733/2021	nearest neighbor	Human
USA/LA-EVTL2725/2021	nearest neighbor	Human
USA/LA-EVTL2720/2021	nearest neighbor	Human
USA/CT-Yale-24861/2023	nearest neighbor	Human
USA/CT-Yale-24790/2023	nearest neighbor	Human
USA/CO-CDPHE-2100779394/2021	nearest neighbor	Human
USA/CO-CDPHE-2100779319/2021	nearest neighbor	Human
USA/FL-CDC-QDX24476685/2021	nearest neighbor	Human
USA/MN-CDC-IBX257785036958/2021	nearest neighbor	Human
USA/IN-CDC-LC0058705/2021	nearest neighbor	Human
USA/NY-CDC-LC0057851/2021	nearest neighbor	Human
USA/AZ-ASU23062/2021	nearest neighbor	Human
USA/TX-CDC-ASC210449177/2021	nearest neighbor	Human
USA/TX-CDC-STM-000721765/2021	nearest neighbor	Human
USA/MD-IGS-012128601703A/2021	nearest neighbor	Human
USA/WA-CDC-UW21050307191/2021	nearest neighbor	Human
USA/MN-UMGC-15039/2021	nearest neighbor	Human
USA/CO-CDPHE-2100865014/2021	nearest neighbor	Human
USA/CO-CDPHE-2101334856/2021	nearest neighbor	Human
USA/IA-SHL-1889769/2021	nearest neighbor	Human
USA/MN-MDH-9820/2021	nearest neighbor	Human
USA/NV-NSPHL-LV320222/2021	nearest neighbor	Human
USA/TX-DSHS-10193/2021	nearest neighbor	Human
USA/TX-DSHS-10173/2021	nearest neighbor	Human
USA/AZ-CDC-QDX29521031/2021	nearest neighbor	Human
USA/NY-PRL-2021_1008_01G18/2021	nearest neighbor	Human
USA/TX-DSHS-10030/2021	nearest neighbor	Human
USA/NY-PRL-2021_0803_00H23/2021	nearest neighbor	Human
USA/DC-CDC-LC0287414/2021	nearest neighbor	Human
USA/PA-CDC-STM-000729870/2021	Estimate circulating lineages in humans	Human
USA/PA-CDC-ASC210646825/2022	Estimate circulating lineages in humans	Human
USA/PA-CDC-ASC210689405/2022	Estimate circulating lineages in humans	Human
USA/PA-CDC-ASC210647453/2022	Estimate circulating lineages in humans	Human
USA/PA-CDC-4482047-001/2021	Estimate circulating lineages in humans	Human
USA/PA-CDC-4482049-001/2021	Estimate circulating lineages in humans	Human
USA/PA-CDC-4482056-001/2021	Estimate circulating lineages in humans	Human
USA/PA-CDC-4482051-001/2021	Estimate circulating lineages in humans	Human
USA/PA-CDC-4482074-001/2021	Estimate circulating lineages in humans	Human
USA/PA-CDC-4482090-001/2022	Estimate circulating lineages in humans	Human
USA/PA-CDC-MMB11139895/2021	Estimate circulating lineages in humans	Human
USA/PA-BOL-M21135181/2021	Estimate circulating lineages in humans	Human
USA/PA-CDC-LC0928287/2022	Estimate circulating lineages in humans	Human
USA/PA-BOL-M21128646/2021	Estimate circulating lineages in humans	Human
USA/PA-BOL-M21128333/2021	Estimate circulating lineages in humans	Human
USA/PA-BOL-M21132532/2021	Estimate circulating lineages in humans	Human
USA/PA-CDC-LC0519592/2022	Estimate circulating lineages in humans	Human
USA/PA-CDC-LC0519708/2022	Estimate circulating lineages in humans	Human
USA/PA-CDC-LC0519819/2022	Estimate circulating lineages in humans	Human
USA/PA-CDC-LC0526411/2022	Estimate circulating lineages in humans	Human
USA/PA-BOL-M21134617/2021	Estimate circulating lineages in humans	Human
USA/PA-BOL-M21134187/2021	Estimate circulating lineages in humans	Human
USA/PA-BOL-M21134173/2021	Estimate circulating lineages in humans	Human
USA/PA-BOL-M21134406/2021	Estimate circulating lineages in humans	Human
USA/PA-Curative-405401/2022	Estimate circulating lineages in humans	Human
USA/PA-CDC-QDX24429645/2021	Estimate circulating lineages in humans	Human
USA/PA-CDC-LC0518014/2022	Estimate circulating lineages in humans	Human
USA/PA-CDC-LC0517409/2022	Estimate circulating lineages in humans	Human
USA/PA-CDC-LC0517998/2022	Estimate circulating lineages in humans	Human
USA/PA-CDC-LC0517392/2022	Estimate circulating lineages in humans	Human
USA/PA-CDC-LC0518713/2022	Estimate circulating lineages in humans	Human
USA/PA-Curative-B673151139360/2022	Estimate circulating lineages in humans	Human
USA/PA-CDC-LC0517657/2022	Estimate circulating lineages in humans	Human
USA/PA-CDC-LC0517999/2022	Estimate circulating lineages in humans	Human
USA/PA-CDC-LC0518500/2022	Estimate circulating lineages in humans	Human
USA/PA-CDC-STM-23A4JXK9B/2022	Estimate circulating lineages in humans	Human
USA/PA-CDC-STM-FNTAU84DA/2022	Estimate circulating lineages in humans	Human
USA/PA-CDC-STM-9BEHFU2R7/2022	Estimate circulating lineages in humans	Human
USA/PA-CDC-STM-VDVVQGKJN/2022	Estimate circulating lineages in humans	Human
USA/PA-CDC-STM-VQQHQRRYN/2022	Estimate circulating lineages in humans	Human
USA/PA-CDC-STM-ZFEQFAC79/2022	Estimate circulating lineages in humans	Human
USA/PA-CDC-STM-547PJ4C9A/2022	Estimate circulating lineages in humans	Human
USA/PA-CDC-STM-53JCZ8UBH/2022	Estimate circulating lineages in humans	Human
USA/PA-CDC-STM-X342SBQPJ/2022	Estimate circulating lineages in humans	Human
USA/PA-CDC-STM-NQ69SZBAP/2022	Estimate circulating lineages in humans	Human
USA/PA-CDC-MMB14034346/2022	Estimate circulating lineages in humans	Human
USA/PA-CDC-ASC210691224/2022	Estimate circulating lineages in humans	Human
USA/PA-CDC-ASC210693097/2022	Estimate circulating lineages in humans	Human
USA/PA-CDC-ASC210693019/2022	Estimate circulating lineages in humans	Human
USA/PA-M20157235/2020	Estimate circulating lineages in humans	Human
USA/PA-CDC-STM-000029213/2021	Estimate circulating lineages in humans	Human
USA/PA-CDC-MMB13819721/2022	Estimate circulating lineages in humans	Human
USA/PA-CDC-MMB13844589/2022	Estimate circulating lineages in humans	Human
USA/PA-CDC-MMB13947751/2022	Estimate circulating lineages in humans	Human
USA/PA-BOL-M21105938/2021	Estimate circulating lineages in humans	Human
USA/PA-CDC-LC0526914/2022	Estimate circulating lineages in humans	Human
USA/PA-CDC-LC0527033/2022	Estimate circulating lineages in humans	Human
USA/PA-CDC-IBX092844883022/2022	Estimate circulating lineages in humans	Human
USA/PA-CDC-IBX821668382264/2022	Estimate circulating lineages in humans	Human
USA/PA-CDC-ASC210693021/2022	Estimate circulating lineages in humans	Human
USA/PA-CDC-2-5541495/2022	Estimate circulating lineages in humans	Human
USA/PA-CDC-LC0530301/2022	Estimate circulating lineages in humans	Human
USA/PA-CDC-LC0530298/2022	Estimate circulating lineages in humans	Human
USA/PA-CDC-LC0530072/2022	Estimate circulating lineages in humans	Human
USA/PA-Jefferson_COVIDSeq3_S45/2021	Estimate circulating lineages in humans	Human
USA/PA-CDC-QDX38153000/2022	Estimate circulating lineages in humans	Human
USA/PA-CDC-MMB14110219/2022	Estimate circulating lineages in humans	Human
USA/PA-CDC-STM-5732JTB3K/2022	Estimate circulating lineages in humans	Human
USA/PA-CDC-STM-HJ964TPTW/2022	Estimate circulating lineages in humans	Human
USA/PA-CDC-STM-Q5BVSSPAN/2022	Estimate circulating lineages in humans	Human
USA/PA-CDC-STM-PPN7EKSY6/2022	Estimate circulating lineages in humans	Human
USA/PA-CDC-STM-KRNKM9RS8/2022	Estimate circulating lineages in humans	Human
USA/PA-CDC-ATM-6WB9QE6Z6/2021	Estimate circulating lineages in humans	Human
USA/PA-M21061012/2021	Estimate circulating lineages in humans	Human
USA/PA-CDC-STM-UDMUVJJ32/2022	Estimate circulating lineages in humans	Human
USA/PA-CDC-STM-T3EJNC6WD/2022	Estimate circulating lineages in humans	Human
USA/PA-CDC-STM-FPM9P27XZ/2022	Estimate circulating lineages in humans	Human
USA/PA-Jefferson_20210914_20_24/2021	Estimate circulating lineages in humans	Human
USA/PA-Jefferson_20210907_19_46/2021	Estimate circulating lineages in humans	Human
USA/PA-Jefferson_20210907_19_02/2021	Estimate circulating lineages in humans	Human
USA/PA-Jefferson_20210621_11_S15/2021	Estimate circulating lineages in humans	Human
USA/PA-CDC-ASC210490149/2021	Estimate circulating lineages in humans	Human
USA/PA-CDC-ASC210491527/2021	Estimate circulating lineages in humans	Human
USA/PA-CDC-ASC210491905/2021	Estimate circulating lineages in humans	Human
USA/PA-CDC-LC0929425/2022	Estimate circulating lineages in humans	Human
USA/PA-CDC-ASC210691322/2022	Estimate circulating lineages in humans	Human
USA/PA-CDC-ASC210652327/2022	Estimate circulating lineages in humans	Human
USA/PA-CDC-ASC210693400/2022	Estimate circulating lineages in humans	Human
USA/PA-CDC-ASC210651678/2022	Estimate circulating lineages in humans	Human
USA/PA-CDC-STM-NDBV6MCJE/2022	Estimate circulating lineages in humans	Human
USA/PA-CDC-STM-V7AFGMEE9/2022	Estimate circulating lineages in humans	Human
USA/PA-CDC-STM-VKV99RWPD/2022	Estimate circulating lineages in humans	Human
USA/PA-CDC-STM-GZCYUE39J/2022	Estimate circulating lineages in humans	Human
USA/PA-CDC-MMB14176575/2022	Estimate circulating lineages in humans	Human
USA/PA-CDC-MMB14176841/2022	Estimate circulating lineages in humans	Human
USA/PA-M21099079/2021	Estimate circulating lineages in humans	Human
USA/PA-M21099063/2021	Estimate circulating lineages in humans	Human
USA/PA-M21095267/2021	Estimate circulating lineages in humans	Human
USA/PA-CDC-ATM-E8HXZT8FX/2021	Estimate circulating lineages in humans	Human
USA/PA-M21094901/2021	Estimate circulating lineages in humans	Human
USA/PA-M21087139/2021	Estimate circulating lineages in humans	Human
USA/PA-M21085860/2021	Estimate circulating lineages in humans	Human
USA/PA-M21085845/2021	Estimate circulating lineages in humans	Human
USA/PA-M21086037/2021	Estimate circulating lineages in humans	Human
USA/PA-CDC-ASC210694507/2022	Estimate circulating lineages in humans	Human
USA/PA-CDC-QDX33118689/2022	Estimate circulating lineages in humans	Human
USA/PA-CDC-QDX33478865/2022	Estimate circulating lineages in humans	Human
USA/PA-CDC-QDX33478889/2022	Estimate circulating lineages in humans	Human
USA/PA-CDC-QDX33478899/2022	Estimate circulating lineages in humans	Human
USA/PA-CDC-QDX33478896/2022	Estimate circulating lineages in humans	Human
USA/PA-CDC-QDX33478897/2022	Estimate circulating lineages in humans	Human
USA/PA-CDC-QDX33478892/2022	Estimate circulating lineages in humans	Human
USA/PA-CDC-MMB13752473/2022	Estimate circulating lineages in humans	Human
USA/PA-CDC-MMB13947428/2022	Estimate circulating lineages in humans	Human
USA/PA-CDC-MMB13957516/2022	Estimate circulating lineages in humans	Human
USA/PA-CDC-MMB14032912/2022	Estimate circulating lineages in humans	Human
USA/PA-CDC-MMB14075534/2022	Estimate circulating lineages in humans	Human
USA/PA-CDC-QDX43212095/2022	Estimate circulating lineages in humans	Human
USA/PA-CDC-LC0356105/2021	Estimate circulating lineages in humans	Human
USA/PA-CDC-ATM-4D7DT9MEY/2021	Estimate circulating lineages in humans	Human
USA/PA-CDC-ASC210493849/2021	Estimate circulating lineages in humans	Human
USA/PA-CDC-ASC210496562/2021	Estimate circulating lineages in humans	Human
USA/PA-CDC-LC0354861/2021	Estimate circulating lineages in humans	Human
USA/PA-CDC-LC0534739/2022	Estimate circulating lineages in humans	Human
USA/PA-CDC-LC0535194/2022	Estimate circulating lineages in humans	Human
USA/PA-CDC-LC0534401/2022	Estimate circulating lineages in humans	Human
USA/PA-CDC-LC0531231/2022	Estimate circulating lineages in humans	Human
USA/PA-CDC-LC0531929/2022	Estimate circulating lineages in humans	Human
USA/PA-CDC-LC0531389/2022	Estimate circulating lineages in humans	Human
USA/PA-CDC-LC0531224/2022	Estimate circulating lineages in humans	Human
USA/PA-CDC-LC0532062/2022	Estimate circulating lineages in humans	Human
USA/PA-CDC-LC0531049/2022	Estimate circulating lineages in humans	Human
USA/PA-CDC-LC0536864/2022	Estimate circulating lineages in humans	Human
USA/PA-CDC-LC0532542/2022	Estimate circulating lineages in humans	Human
USA/PA-CDC-LC0532898/2022	Estimate circulating lineages in humans	Human
USA/PA-CDC-LC0532894/2022	Estimate circulating lineages in humans	Human
USA/PA-CDC-LC0532901/2022	Estimate circulating lineages in humans	Human
USA/PA-CDC-LC0531433/2022	Estimate circulating lineages in humans	Human
USA/PA-CDC-LC0531418/2022	Estimate circulating lineages in humans	Human
USA/PA-CDC-LC0531421/2022	Estimate circulating lineages in humans	Human
USA/PA-CDC-LC0532089/2022	Estimate circulating lineages in humans	Human
USA/PA-CDC-LC0531510/2022	Estimate circulating lineages in humans	Human
USA/PA-CDC-LC0533011/2022	Estimate circulating lineages in humans	Human
USA/PA-CDC-LC0530947/2022	Estimate circulating lineages in humans	Human
USA/PA-CDC-LC0930460/2022	Estimate circulating lineages in humans	Human
USA/PA-CDC-ASC210549959/2022	Estimate circulating lineages in humans	Human
USA/PA-CDC-ASC210549958/2022	Estimate circulating lineages in humans	Human
USA/PA-CDC-LC0930083/2022	Estimate circulating lineages in humans	Human
USA/PA-CDC-MMB12210522/2021	Estimate circulating lineages in humans	Human
USA/PA-CDC-IBX322341610532/2022	Estimate circulating lineages in humans	Human
USA/PA-CDC-2-5602846/2022	Estimate circulating lineages in humans	Human
USA/PA-CDC-QDX33633342/2022	Estimate circulating lineages in humans	Human
USA/PA-CDC-QDX33633288/2022	Estimate circulating lineages in humans	Human
USA/PA-CDC-QDX33633265/2022	Estimate circulating lineages in humans	Human
USA/PA-CDC-QDX33633409/2022	Estimate circulating lineages in humans	Human
USA/PA-CDC-QDX27650917/2021	Estimate circulating lineages in humans	Human
USA/PA-CDC-QDX30411291/2021	Estimate circulating lineages in humans	Human
USA/PA-VSP5991/2021	Estimate circulating lineages in humans	Human
USA/PA-VSP5673/2021	Estimate circulating lineages in humans	Human
USA/PA-VSP5525/2021	Estimate circulating lineages in humans	Human
USA/PA-VSP5511/2021	Estimate circulating lineages in humans	Human
USA/PA-VSP3118/2020	Estimate circulating lineages in humans	Human
USA/PA-VSP3427/2021	Estimate circulating lineages in humans	Human
USA/PA-VSP3370/2021	Estimate circulating lineages in humans	Human
USA/PA-VSP3210/2021	Estimate circulating lineages in humans	Human
USA/PA-VSP3197/2021	Estimate circulating lineages in humans	Human
USA/PA-VSP3174/2021	Estimate circulating lineages in humans	Human
USA/PA-VSP3172/2021	Estimate circulating lineages in humans	Human
USA/PA-VSP3160/2020	Estimate circulating lineages in humans	Human
USA/PA-VSP3150/2021	Estimate circulating lineages in humans	Human
USA/PA-VSP3131/2020	Estimate circulating lineages in humans	Human
USA/PA-VSP6133/2021	Estimate circulating lineages in humans	Human
USA/PA-VSP6064/2021	Estimate circulating lineages in humans	Human
USA/PA-VSP6018/2021	Estimate circulating lineages in humans	Human
USA/PA-VSP6000/2021	Estimate circulating lineages in humans	Human
USA/PA-VSP5987/2021	Estimate circulating lineages in humans	Human
USA/PA-VSP5723/2021	Estimate circulating lineages in humans	Human
USA/PA-VSP5721/2021	Estimate circulating lineages in humans	Human
USA/PA-VSP5516/2021	Estimate circulating lineages in humans	Human
USA/PA-VSP3346/2021	Estimate circulating lineages in humans	Human
USA/PA-VSP3188/2021	Estimate circulating lineages in humans	Human
USA/PA-CDC-QDX30411354/2021	Estimate circulating lineages in humans	Human
USA/PA-CDC-STM-KP3QSC362/2022	Estimate circulating lineages in humans	Human
USA/PA-CDC-STM-X8HEWDTWG/2022	Estimate circulating lineages in humans	Human
USA/PA-CDC-STM-EFEPDRPNW/2022	Estimate circulating lineages in humans	Human
USA/PA-CDC-IBX875424348741/2021	Estimate circulating lineages in humans	Human
USA/PA-CDC-STM-NJ7H6Y476/2022	Estimate circulating lineages in humans	Human
USA/PA-CDC-LC0258117/2021	Estimate circulating lineages in humans	Human
USA/PA-CDC-STM-VHM8Y79UW/2022	Estimate circulating lineages in humans	Human
USA/PA-CDC-STM-D43SDM2YU/2021	Estimate circulating lineages in humans	Human
USA/PA-CDC-STM-JWABVUNZN/2021	Estimate circulating lineages in humans	Human
USA/PA-CDC-LC0255463/2021	Estimate circulating lineages in humans	Human
USA/PA-CDC-STM-DWMYJJC3J/2022	Estimate circulating lineages in humans	Human
USA/PA-CDC-STM-ZFBAZS9JR/2022	Estimate circulating lineages in humans	Human
USA/PA-CDC-STM-R7FYDFTJ6/2022	Estimate circulating lineages in humans	Human
USA/PA-CDC-STM-XP22X46D5/2022	Estimate circulating lineages in humans	Human
USA/PA-CDC-QDX43329723/2022	Estimate circulating lineages in humans	Human
USA/PA-CDC-QDX43329745/2022	Estimate circulating lineages in humans	Human
USA/PA-CDC-QDX43329744/2022	Estimate circulating lineages in humans	Human
USA/PA-CDC-QDX43330106/2022	Estimate circulating lineages in humans	Human
USA/PA-CDC-QDX43329949/2022	Estimate circulating lineages in humans	Human
USA/PA-CDC-STM-YNCGQFXQG/2021	Estimate circulating lineages in humans	Human
USA/PA-CDC-MMB14134626/2022	Estimate circulating lineages in humans	Human
USA/PA-CDC-QDX43330115/2022	Estimate circulating lineages in humans	Human
USA/PA-Curative-482691/2022	Estimate circulating lineages in humans	Human
USA/PA-Curative-430015/2022	Estimate circulating lineages in humans	Human
USA/PA-Curative-485728/2022	Estimate circulating lineages in humans	Human
USA/PA-Curative-493125/2022	Estimate circulating lineages in humans	Human
USA/PA-CDC-QDX43330078/2022	Estimate circulating lineages in humans	Human
USA/PA-CDC-STM-WZ8CKJ6SJ/2021	Estimate circulating lineages in humans	Human
USA/PA-CDC-LC0539319/2022	Estimate circulating lineages in humans	Human
USA/PA-CDC-LC0540021/2022	Estimate circulating lineages in humans	Human
USA/PA-CDC-STM-3S8WPCVG8/2021	Estimate circulating lineages in humans	Human
USA/PA-CDC-LC0539845/2022	Estimate circulating lineages in humans	Human
USA/PA-CDC-LC0539840/2022	Estimate circulating lineages in humans	Human
USA/PA-CDC-LC0539825/2022	Estimate circulating lineages in humans	Human
USA/PA-CDC-LC0540054/2022	Estimate circulating lineages in humans	Human
USA/PA-CDC-LC0540226/2022	Estimate circulating lineages in humans	Human
USA/PA-CDC-LC0540239/2022	Estimate circulating lineages in humans	Human
USA/PA-CDC-LC0539511/2022	Estimate circulating lineages in humans	Human
USA/PA-CDC-STM-AJZP6T9QR/2021	Estimate circulating lineages in humans	Human
USA/PA-CDC-IBX130120753156/2022	Estimate circulating lineages in humans	Human
USA/PA-CDC-IBX749432385779/2022	Estimate circulating lineages in humans	Human
USA/PA-CDC-QDX33633175/2022	Estimate circulating lineages in humans	Human
USA/PA-CDC-QDX33633276/2022	Estimate circulating lineages in humans	Human
USA/PA-CDC-QDX33633341/2022	Estimate circulating lineages in humans	Human
USA/PA-CDC-QDX33633272/2022	Estimate circulating lineages in humans	Human
USA/PA-CDC-QDX33633306/2022	Estimate circulating lineages in humans	Human
USA/PA-CDC-QDX33633196/2022	Estimate circulating lineages in humans	Human
USA/PA-CDC-ATM-8HPK6S5WX/2021	Estimate circulating lineages in humans	Human
USA/PA-CDC-QDX43385702/2022	Estimate circulating lineages in humans	Human
USA/PA-CDC-ASC210554647/2022	Estimate circulating lineages in humans	Human
USA/PA-CDC-ASC210548933/2022	Estimate circulating lineages in humans	Human
USA/PA-M21055149/2021	Estimate circulating lineages in humans	Human
USA/PA-M21051224/2021	Estimate circulating lineages in humans	Human
USA/PA-M21051041/2021	Estimate circulating lineages in humans	Human
USA/PA-CDC-ASC210696128/2022	Estimate circulating lineages in humans	Human
USA/PA-M21049378/2021	Estimate circulating lineages in humans	Human
USA/PA-M21048525/2021	Estimate circulating lineages in humans	Human
USA/PA-M21043182/2021	Estimate circulating lineages in humans	Human
USA/PA-M21038731/2021	Estimate circulating lineages in humans	Human
USA/PA-M21003064/2021	Estimate circulating lineages in humans	Human
USA/PA-M21002223/2021	Estimate circulating lineages in humans	Human
USA/PA-CDC-QDX43385685/2022	Estimate circulating lineages in humans	Human
USA/PA-CDC-QDX43385657/2022	Estimate circulating lineages in humans	Human
USA/PA-CDC-STM-ZRRB6MBDY/2021	Estimate circulating lineages in humans	Human
USA/PA-CDC-ATM-CJKHDBKVZ/2021	Estimate circulating lineages in humans	Human
USA/PA-CDC-ATM-MF8Q3VKYN/2021	Estimate circulating lineages in humans	Human
USA/PA-CDC-QDX43427197/2022	Estimate circulating lineages in humans	Human
USA/PA-CDC-ATM-3DF4AAXBR/2021	Estimate circulating lineages in humans	Human
USA/PA-CDC-STM-WADA9S8Q3/2021	Estimate circulating lineages in humans	Human
USA/PA-CDC-LC1041266/2023	Estimate circulating lineages in humans	Human
USA/PA-CDC-ASC210549632/2022	Estimate circulating lineages in humans	Human
USA/PA-CDC-STM-KURAPEUPA/2022	Estimate circulating lineages in humans	Human
USA/PA-CDC-STM-RF4V5VCJE/2022	Estimate circulating lineages in humans	Human
USA/PA-CDC-ASC210121578/2021	Estimate circulating lineages in humans	Human
USA/PA-CDC-STM-CSFAHU2C4/2022	Estimate circulating lineages in humans	Human
USA/PA-CDC-STM-6HDDHWK4F/2022	Estimate circulating lineages in humans	Human
USA/PA-CDC-STM-T9KNASJTD/2022	Estimate circulating lineages in humans	Human
USA/PA-CDC-STM-SH6PBUSUR/2022	Estimate circulating lineages in humans	Human
USA/PA-CDC-STM-ENQGCRHMY/2022	Estimate circulating lineages in humans	Human
USA/PA-CDC-STM-5733EVDU3/2022	Estimate circulating lineages in humans	Human
USA/PA-CDC-STM-A8UCDB89Z/2022	Estimate circulating lineages in humans	Human
USA/PA-CDC-MMB14052560/2022	Estimate circulating lineages in humans	Human
USA/PA-CDC-QDX33832641/2022	Estimate circulating lineages in humans	Human
USA/PA-CDC-QDX33832623/2022	Estimate circulating lineages in humans	Human
USA/PA-CDC-ASC210700477/2022	Estimate circulating lineages in humans	Human
USA/PA-CDC-ASC210099261/2021	Estimate circulating lineages in humans	Human
USA/PA-CDC-ASC210101452/2021	Estimate circulating lineages in humans	Human
USA/PA-CDC-ASC210554760/2022	Estimate circulating lineages in humans	Human
USA/PA-CDC-ASC210092290/2021	Estimate circulating lineages in humans	Human
USA/PA-CDC-STM-YP5VMX44Y/2021	Estimate circulating lineages in humans	Human
USA/PA-CDC-QDX33832495/2022	Estimate circulating lineages in humans	Human
USA/PA-CDC-QDX33832535/2022	Estimate circulating lineages in humans	Human
USA/PA-CDC-QDX33832604/2022	Estimate circulating lineages in humans	Human
USA/PA-CDC-QDX33832581/2022	Estimate circulating lineages in humans	Human
USA/PA-CDC-QDX33832572/2022	Estimate circulating lineages in humans	Human
USA/PA-CDC-QDX33832587/2022	Estimate circulating lineages in humans	Human
USA/PA-CDC-STM-000738971/2021	Estimate circulating lineages in humans	Human
USA/PA-CDC-STM-000740752/2021	Estimate circulating lineages in humans	Human
USA/PA-CDC-STM-9942SQKCC/2021	Estimate circulating lineages in humans	Human
USA/PA-CDC-LC0053431/2021	Estimate circulating lineages in humans	Human
USA/PA-CDC-QDX26532118/2021	Estimate circulating lineages in humans	Human
USA/PA-CDC-STM-G9Q593UPS/2021	Estimate circulating lineages in humans	Human
USA/PA-CDC-STM-000738860/2021	Estimate circulating lineages in humans	Human
USA/PA-CDC-STM-2VJFW7EPU/2021	Estimate circulating lineages in humans	Human
USA/PA-VSP5135/2021	Estimate circulating lineages in humans	Human
USA/PA-VSP5110/2021	Estimate circulating lineages in humans	Human
USA/PA-VSP3071/2021	Estimate circulating lineages in humans	Human
USA/PA-VSP3065/2021	Estimate circulating lineages in humans	Human
USA/PA-VSP3060/2021	Estimate circulating lineages in humans	Human
USA/PA-VSP3041/2021	Estimate circulating lineages in humans	Human
USA/PA-VSP3039/2021	Estimate circulating lineages in humans	Human
USA/PA-VSP3037/2021	Estimate circulating lineages in humans	Human
USA/PA-VSP3035/2021	Estimate circulating lineages in humans	Human
USA/PA-VSP3028/2021	Estimate circulating lineages in humans	Human
USA/PA-VSP3017/2021	Estimate circulating lineages in humans	Human
USA/PA-VSP2874/2021	Estimate circulating lineages in humans	Human
USA/PA-VSP2834/2021	Estimate circulating lineages in humans	Human
USA/PA-VSP2730/2021	Estimate circulating lineages in humans	Human
USA/PA-VSP2729/2021	Estimate circulating lineages in humans	Human
USA/PA-VSP2628/2021	Estimate circulating lineages in humans	Human
USA/PA-VSP2627/2021	Estimate circulating lineages in humans	Human
USA/PA-VSP2601/2021	Estimate circulating lineages in humans	Human
USA/PA-VSP2594/2021	Estimate circulating lineages in humans	Human
USA/PA-VSP2581/2021	Estimate circulating lineages in humans	Human
USA/PA-VSP2487/2021	Estimate circulating lineages in humans	Human
USA/PA-VSP2452/2021	Estimate circulating lineages in humans	Human
USA/PA-VSP2445/2021	Estimate circulating lineages in humans	Human
USA/PA-VSP2332/2021	Estimate circulating lineages in humans	Human
USA/PA-VSP2306/2021	Estimate circulating lineages in humans	Human
USA/PA-VSP2157/2021	Estimate circulating lineages in humans	Human
USA/PA-CDC-ASC210816810/2022	Estimate circulating lineages in humans	Human
USA/PA-CDC-QDX24236221/2021	Estimate circulating lineages in humans	Human
USA/PA-VSP2079/2021	Estimate circulating lineages in humans	Human
USA/PA-CDC-ASC210860475/2022	Estimate circulating lineages in humans	Human
USA/PA-VSP2035/2021	Estimate circulating lineages in humans	Human
USA/PA-VSP2020/2021	Estimate circulating lineages in humans	Human
USA/PA-CDC-ASC210818580/2022	Estimate circulating lineages in humans	Human
USA/PA-CDC-QDX35574865/2022	Estimate circulating lineages in humans	Human
USA/PA-VSP2009/2021	Estimate circulating lineages in humans	Human
USA/PA-VSP1980/2021	Estimate circulating lineages in humans	Human
USA/PA-VSP1864/2021	Estimate circulating lineages in humans	Human
USA/PA-VSP1308/2021	Estimate circulating lineages in humans	Human
USA/PA-VSP1298/2021	Estimate circulating lineages in humans	Human
USA/PA-VSP1275/2021	Estimate circulating lineages in humans	Human
USA/PA-VSP1216/2021	Estimate circulating lineages in humans	Human
USA/PA-VSP1200/2021	Estimate circulating lineages in humans	Human
USA/PA-CDC-ASC210497796/2021	Estimate circulating lineages in humans	Human
USA/PA-VSP1074/2021	Estimate circulating lineages in humans	Human
USA/PA-VSP0674/2021	Estimate circulating lineages in humans	Human
USA/PA-CDC-ASC210818162/2022	Estimate circulating lineages in humans	Human
USA/PA-CDC-QDX24042131/2021	Estimate circulating lineages in humans	Human
USA/PA-CDC-ASC210817074/2022	Estimate circulating lineages in humans	Human
USA/PA-CDC-STM-000739269/2021	Estimate circulating lineages in humans	Human
USA/PA-CDC-STM-000739638/2021	Estimate circulating lineages in humans	Human
USA/PA-BOL-M21008711/2021	Estimate circulating lineages in humans	Human
USA/PA-BOL-M21036861/2021	Estimate circulating lineages in humans	Human
USA/PA-BOL-M20162935/2020	Estimate circulating lineages in humans	Human
USA/PA-BOL-M20164669/2020	Estimate circulating lineages in humans	Human
USA/PA-CDC-ASC210333553/2021	Estimate circulating lineages in humans	Human
USA/PA-CDC-ASC210086743/2021	Estimate circulating lineages in humans	Human
USA/PA-CDC-ASC210444630/2021	Estimate circulating lineages in humans	Human
USA/PA-CDC-ASC210446207/2021	Estimate circulating lineages in humans	Human
USA/PA-CDC-STM-000740088/2021	Estimate circulating lineages in humans	Human
USA/PA-CDC-IBX422880406640/2022	Estimate circulating lineages in humans	Human
USA/PA-CDC-STM-000739038/2021	Estimate circulating lineages in humans	Human
USA/PA-CDC-STM-000740533/2021	Estimate circulating lineages in humans	Human
USA/PA-CDC-STM-000740577/2021	Estimate circulating lineages in humans	Human
USA/PA-CDC-ASC210331719/2021	Estimate circulating lineages in humans	Human
USA/PA-CDC-STM-000741025/2021	Estimate circulating lineages in humans	Human
USA/PA-CDC-STM-000740604/2021	Estimate circulating lineages in humans	Human
USA/PA-CDC-ASC210442549/2021	Estimate circulating lineages in humans	Human
USA/PA-BOL-M21121721/2021	Estimate circulating lineages in humans	Human
USA/PA-CDC-ASC210088255/2021	Estimate circulating lineages in humans	Human
USA/PA-BOL-M21120782/2021	Estimate circulating lineages in humans	Human
USA/PA-CDC-LC0541024/2022	Estimate circulating lineages in humans	Human
USA/PA-CDC-LC0541192/2022	Estimate circulating lineages in humans	Human
USA/PA-CDC-LC0541117/2022	Estimate circulating lineages in humans	Human
USA/PA-CDC-LC0540959/2022	Estimate circulating lineages in humans	Human
USA/PA-CDC-LC0541002/2022	Estimate circulating lineages in humans	Human
USA/PA-CDC-LC0541007/2022	Estimate circulating lineages in humans	Human
USA/PA-CDC-LC0540949/2022	Estimate circulating lineages in humans	Human
USA/PA-CDC-LC0544384/2022	Estimate circulating lineages in humans	Human
USA/PA-CDC-LC0543447/2022	Estimate circulating lineages in humans	Human
USA/PA-CDC-STM-000066875/2021	Estimate circulating lineages in humans	Human
USA/PA-CDC-LC0540682/2022	Estimate circulating lineages in humans	Human
USA/PA-CDC-LC0540677/2022	Estimate circulating lineages in humans	Human
USA/PA-CDC-LC0542202/2022	Estimate circulating lineages in humans	Human
USA/PA-CDC-LC0542225/2022	Estimate circulating lineages in humans	Human
USA/PA-CDC-LC0542234/2022	Estimate circulating lineages in humans	Human
USA/PA-CDC-LC0542201/2022	Estimate circulating lineages in humans	Human
USA/PA-CDC-LC0542732/2022	Estimate circulating lineages in humans	Human
USA/PA-CDC-LC0543380/2022	Estimate circulating lineages in humans	Human
USA/PA-CDC-LC0543448/2022	Estimate circulating lineages in humans	Human
USA/PA-CDC-LC0541378/2022	Estimate circulating lineages in humans	Human
USA/PA-CDC-LC0547007/2022	Estimate circulating lineages in humans	Human
USA/PA-CDC-LC0546391/2022	Estimate circulating lineages in humans	Human
USA/PA-CDC-LC0547155/2022	Estimate circulating lineages in humans	Human
USA/PA-CDC-LC0246059/2021	Estimate circulating lineages in humans	Human
USA/PA-CDC-LC0245843/2021	Estimate circulating lineages in humans	Human
USA/PA-CDC-LC0930714/2022	Estimate circulating lineages in humans	Human
USA/PA-CDC-LC0930495/2022	Estimate circulating lineages in humans	Human
USA/PA-M20153068/2020	Estimate circulating lineages in humans	Human
USA/PA-CDC-LC0931320/2022	Estimate circulating lineages in humans	Human
USA/PA-CDC-LC0931839/2022	Estimate circulating lineages in humans	Human
USA/PA-BOL-M21111782/2021	Estimate circulating lineages in humans	Human
USA/PA-BOL-M22109749/2022	Estimate circulating lineages in humans	Human
USA/PA-BOL-M22109737/2022	Estimate circulating lineages in humans	Human
USA/PA-BOL-M22109676/2022	Estimate circulating lineages in humans	Human
USA/PA-BOL-M21110004/2021	Estimate circulating lineages in humans	Human
USA/PA-BOL-M22108736/2022	Estimate circulating lineages in humans	Human
USA/PA-BOL-M22108618/2022	Estimate circulating lineages in humans	Human
USA/PA-BOL-M22106325/2022	Estimate circulating lineages in humans	Human
USA/PA-BOL-M22106321/2022	Estimate circulating lineages in humans	Human
USA/PA-BOL-M22106264/2022	Estimate circulating lineages in humans	Human
USA/PA-BOL-M22106246/2022	Estimate circulating lineages in humans	Human
USA/PA-BOL-M21112430/2021	Estimate circulating lineages in humans	Human
USA/PA-BOL-M21109935/2021	Estimate circulating lineages in humans	Human
USA/PA-BOL-M21111606/2021	Estimate circulating lineages in humans	Human
USA/PA-BOL-M21109965/2021	Estimate circulating lineages in humans	Human
USA/PA-BOL-M21110121/2021	Estimate circulating lineages in humans	Human
USA/PA-BOL-M21112502/2021	Estimate circulating lineages in humans	Human
USA/PA-BOL-M21111967/2021	Estimate circulating lineages in humans	Human
USA/PA-CDC-STM-121/2020	Estimate circulating lineages in humans	Human
USA/PA-BOL-M24003061/2024	Estimate circulating lineages in humans	Human
USA/PA-CDC-STM-A100133/2021	Estimate circulating lineages in humans	Human
USA/PA-CDC-STM-A100106/2021	Estimate circulating lineages in humans	Human
USA/PA-CDC-STM-246/2020	Estimate circulating lineages in humans	Human
USA/PA-CDC-STM-200/2020	Estimate circulating lineages in humans	Human
USA/PA-CDC-STM-0000013-E09/2021	Estimate circulating lineages in humans	Human
USA/PA-CDC-STM-0000025-D01/2021	Estimate circulating lineages in humans	Human
USA/PA-CDC-LC0003485/2021	Estimate circulating lineages in humans	Human
USA/PA-CDC-LC0004575/2021	Estimate circulating lineages in humans	Human
USA/PA-CDC-LC0003458/2021	Estimate circulating lineages in humans	Human
USA/PA-CDC-LC00001396/2020	Estimate circulating lineages in humans	Human
USA/PA-CDC-LC00001284/2020	Estimate circulating lineages in humans	Human
USA/PA-CDC-LC00001401/2020	Estimate circulating lineages in humans	Human
USA/PA-CDC-LC00001370/2020	Estimate circulating lineages in humans	Human
USA/PA-CDC-LC00001527/2020	Estimate circulating lineages in humans	Human
USA/PA-CDC-LC00000894/2020	Estimate circulating lineages in humans	Human
USA/PA-CDC-2-4058086/2020	Estimate circulating lineages in humans	Human
USA/PA-M20153044/2020	Estimate circulating lineages in humans	Human
USA/PA-CDC-LC0006749/2021	Estimate circulating lineages in humans	Human
USA/PA-CDC-ASC210284499/2021	Estimate circulating lineages in humans	Human
USA/PA-CDC-STM-000005390/2021	Estimate circulating lineages in humans	Human
USA/PA-CDC-STM-000003037/2021	Estimate circulating lineages in humans	Human
USA/PA-CDC-STM-000003680/2021	Estimate circulating lineages in humans	Human
USA/PA-CDC-STM-000003116/2021	Estimate circulating lineages in humans	Human
USA/PA-CDC-STM-000005874/2021	Estimate circulating lineages in humans	Human
USA/PA-CDC-STM-000007841/2021	Estimate circulating lineages in humans	Human
USA/PA-CDC-LC0008119/2021	Estimate circulating lineages in humans	Human
USA/PA-CDC-LC0006987/2021	Estimate circulating lineages in humans	Human
USA/PA-CDC-LC0006937/2021	Estimate circulating lineages in humans	Human
USA/PA-CDC-LC0004713/2021	Estimate circulating lineages in humans	Human
USA/PA-CDC-ASC210285618/2021	Estimate circulating lineages in humans	Human
USA/PA-CDC-LC0001173/2020	Estimate circulating lineages in humans	Human
USA/PA-CDC-LC0002913/2020	Estimate circulating lineages in humans	Human
USA/PA-CDC-LC0001369/2020	Estimate circulating lineages in humans	Human
USA/PA-CDC-LC0002852/2020	Estimate circulating lineages in humans	Human
USA/PA-CDC-LC0001245/2020	Estimate circulating lineages in humans	Human
USA/PA-CDC-LC0001175/2020	Estimate circulating lineages in humans	Human
USA/PA-CDC-LC0001297/2020	Estimate circulating lineages in humans	Human
USA/PA-CDC-LC0003016/2020	Estimate circulating lineages in humans	Human
USA/PA-CDC-ASC210500417/2021	Estimate circulating lineages in humans	Human
USA/PA-CDC-LC0009104/2021	Estimate circulating lineages in humans	Human
USA/PA-CDC-LC0010958/2021	Estimate circulating lineages in humans	Human
USA/PA-VSP15662/2022	Estimate circulating lineages in humans	Human
USA/PA-VSP15688/2022	Estimate circulating lineages in humans	Human
USA/PA-CDC-LC0011899/2021	Estimate circulating lineages in humans	Human
USA/PA-CDC-LC0011907/2021	Estimate circulating lineages in humans	Human
USA/PA-CDC-STM-000740732/2021	Estimate circulating lineages in humans	Human
USA/PA-CDC-LC0013314/2021	Estimate circulating lineages in humans	Human
USA/PA-CDC-LC0011713/2021	Estimate circulating lineages in humans	Human
USA/PA-CDC-IBX427501043645/2021	Estimate circulating lineages in humans	Human
USA/PA-CDC-QDX21491761/2021	Estimate circulating lineages in humans	Human
USA/PA-CDC-QDX21487574/2021	Estimate circulating lineages in humans	Human
USA/PA-CDC-QDX21487680/2021	Estimate circulating lineages in humans	Human
USA/PA-CDC-QDX21487621/2021	Estimate circulating lineages in humans	Human
USA/PA-CDC-QDX21487334/2021	Estimate circulating lineages in humans	Human
USA/PA-CDC-QDX21487506/2021	Estimate circulating lineages in humans	Human
USA/PA-CDC-LC0323253/2021	Estimate circulating lineages in humans	Human
USA/PA-CDC-QDX21641701/2021	Estimate circulating lineages in humans	Human
USA/PA-CDC-STM-000011211/2021	Estimate circulating lineages in humans	Human
USA/PA-CDC-IBX056236062281/2021	Estimate circulating lineages in humans	Human
USA/PA-CDC-STM-000011030/2021	Estimate circulating lineages in humans	Human
USA/PA-CDC-STM-000007414/2021	Estimate circulating lineages in humans	Human
USA/PA-CDC-STM-000007407/2021	Estimate circulating lineages in humans	Human
USA/PA-CDC-STM-000008861/2021	Estimate circulating lineages in humans	Human
USA/PA-CDC-STM-000008831/2021	Estimate circulating lineages in humans	Human
USA/PA-CDC-STM-000010295/2021	Estimate circulating lineages in humans	Human
USA/PA-CDC-QDX21868057/2021	Estimate circulating lineages in humans	Human
USA/PA-CDC-QDX33920729/2022	Estimate circulating lineages in humans	Human
USA/PA-CDC-2-3878568/2021	Estimate circulating lineages in humans	Human
USA/PA-CDC-2-3878573/2021	Estimate circulating lineages in humans	Human
USA/PA-CDC-2-3878558/2021	Estimate circulating lineages in humans	Human
USA/PA-CDC-LC0321419/2021	Estimate circulating lineages in humans	Human
USA/PA-CDC-QDX43426847/2022	Estimate circulating lineages in humans	Human
USA/PA-CDC-QDX43427043/2022	Estimate circulating lineages in humans	Human
USA/PA-CDC-STM-J3RPUP9XB/2022	Estimate circulating lineages in humans	Human
USA/PA-CDC-QDX43427079/2022	Estimate circulating lineages in humans	Human
USA/PA-CDC-QDX33832451/2022	Estimate circulating lineages in humans	Human
USA/PA-CDC-QDX33832513/2022	Estimate circulating lineages in humans	Human
USA/PA-CDC-QDX33832561/2022	Estimate circulating lineages in humans	Human
USA/PA-CDC-QDX33832676/2022	Estimate circulating lineages in humans	Human
USA/PA-CDC-QDX33920735/2022	Estimate circulating lineages in humans	Human
USA/PA-CDC-STM-000719477/2021	Estimate circulating lineages in humans	Human
USA/PA-CDC-STM-000012892/2021	Estimate circulating lineages in humans	Human
USA/PA-CDC-QDX43427150/2022	Estimate circulating lineages in humans	Human
USA/PA-CDC-QDX22118162/2021	Estimate circulating lineages in humans	Human
USA/PA-CDC-QDX22122473/2021	Estimate circulating lineages in humans	Human
USA/PA-CDC-STM-000725431/2021	Estimate circulating lineages in humans	Human
USA/PA-CDC-QDX22062533/2021	Estimate circulating lineages in humans	Human
USA/PA-CDC-QDX22057486/2021	Estimate circulating lineages in humans	Human
USA/PA-CDC-QDX22056967/2021	Estimate circulating lineages in humans	Human
USA/PA-CDC-LC0318929/2021	Estimate circulating lineages in humans	Human
USA/PA-CDC-QDX43428091/2022	Estimate circulating lineages in humans	Human
USA/PA-CDC-LC0322007/2021	Estimate circulating lineages in humans	Human
USA/PA-CDC-LC0325390/2021	Estimate circulating lineages in humans	Human
USA/PA-CDC-LC0321640/2021	Estimate circulating lineages in humans	Human
USA/PA-CDC-STM-000722780/2021	Estimate circulating lineages in humans	Human
USA/PA-CDC-STM-000705469/2021	Estimate circulating lineages in humans	Human
USA/PA-CDC-QDX43428154/2022	Estimate circulating lineages in humans	Human
USA/PA-CDC-LC0600259/2022	Estimate circulating lineages in humans	Human
USA/PA-CDC-QDX43474358/2022	Estimate circulating lineages in humans	Human
USA/PA-CDC-QDX43474351/2022	Estimate circulating lineages in humans	Human
USA/PA-CDC-STM-000708532/2021	Estimate circulating lineages in humans	Human
USA/PA-CDC-LC0325334/2021	Estimate circulating lineages in humans	Human
USA/PA-CDC-LC0322029/2021	Estimate circulating lineages in humans	Human
USA/PA-CDC-LC0320034/2021	Estimate circulating lineages in humans	Human
USA/PA-CDC-LC0319862/2021	Estimate circulating lineages in humans	Human
USA/PA-CDC-LC0319919/2021	Estimate circulating lineages in humans	Human
USA/PA-CDC-STM-TAC5P384N/2022	Estimate circulating lineages in humans	Human
USA/PA-CDC-STM-WCN4EARJQ/2022	Estimate circulating lineages in humans	Human
USA/PA-CDC-LC0320189/2021	Estimate circulating lineages in humans	Human
USA/PA-CDC-STM-000723935/2021	Estimate circulating lineages in humans	Human
USA/PA-CDC-STM-000723946/2021	Estimate circulating lineages in humans	Human
USA/PA-CDC-STM-XYWVXRJSM/2022	Estimate circulating lineages in humans	Human
USA/PA-CDC-STM-55834G2UJ/2022	Estimate circulating lineages in humans	Human
USA/PA-CDC-STM-000724095/2021	Estimate circulating lineages in humans	Human
USA/PA-CDC-ASC210862309/2022	Estimate circulating lineages in humans	Human
USA/PA-CDC-ASC210822565/2022	Estimate circulating lineages in humans	Human
USA/PA-CDC-QDX33920703/2022	Estimate circulating lineages in humans	Human
USA/PA-CDC-QDX33920652/2022	Estimate circulating lineages in humans	Human
USA/PA-CDC-QDX33920706/2022	Estimate circulating lineages in humans	Human
USA/PA-CDC-LC0321111/2021	Estimate circulating lineages in humans	Human
USA/PA-CDC-LC0321153/2021	Estimate circulating lineages in humans	Human
USA/PA-CDC-LC0321171/2021	Estimate circulating lineages in humans	Human
USA/PA-CDC-STM-000706382/2021	Estimate circulating lineages in humans	Human
USA/PA-CDC-LC0321447/2021	Estimate circulating lineages in humans	Human
USA/PA-CDC-LC0322028/2021	Estimate circulating lineages in humans	Human
USA/PA-CDC-LC0320240/2021	Estimate circulating lineages in humans	Human
USA/PA-CDC-LC0321977/2021	Estimate circulating lineages in humans	Human
USA/PA-CDC-STM-000720642/2021	Estimate circulating lineages in humans	Human
USA/PA-CDC-QDX22017244/2021	Estimate circulating lineages in humans	Human
USA/PA-CDC-LC0018021/2021	Estimate circulating lineages in humans	Human
USA/PA-CDC-LC0017150/2021	Estimate circulating lineages in humans	Human
USA/PA-CDC-STM-000723203/2021	Estimate circulating lineages in humans	Human
USA/PA-CDC-STM-Y9N382PPS/2022	Estimate circulating lineages in humans	Human
USA/PA-CDC-LC0014718/2021	Estimate circulating lineages in humans	Human
USA/PA-CDC-LC0021746/2021	Estimate circulating lineages in humans	Human
USA/PA-CDC-STM-T49XKXDPX/2022	Estimate circulating lineages in humans	Human
USA/PA-CDC-STM-7UJ3C8U5G/2022	Estimate circulating lineages in humans	Human
USA/PA-CDC-STM-FCM5PEBD2/2022	Estimate circulating lineages in humans	Human
USA/PA-CDC-STM-SAK44Z4RX/2022	Estimate circulating lineages in humans	Human
USA/PA-CDC-STM-TZZEBKBC7/2022	Estimate circulating lineages in humans	Human
USA/PA-CDC-ASC210378863/2021	Estimate circulating lineages in humans	Human
USA/PA-CDC-STM-Q72NJDPZU/2022	Estimate circulating lineages in humans	Human
USA/PA-CDC-STM-5AQMS2YFQ/2022	Estimate circulating lineages in humans	Human
USA/PA-CDC-ASC210574828/2021	Estimate circulating lineages in humans	Human
USA/PA-CDC-STM-8BQWGHBUH/2022	Estimate circulating lineages in humans	Human
USA/PA-CDC-STM-9SSV96RBJ/2022	Estimate circulating lineages in humans	Human
USA/PA-CDC-STM-5XM5CZA3W/2022	Estimate circulating lineages in humans	Human
USA/PA-CDC-STM-X8W8Y72W3/2022	Estimate circulating lineages in humans	Human
USA/PA-CDC-STM-WPSA3C29Z/2022	Estimate circulating lineages in humans	Human
USA/PA-CDC-STM-ZV49QQAMZ/2022	Estimate circulating lineages in humans	Human
USA/PA-CDC-STM-YDHVRU3NN/2022	Estimate circulating lineages in humans	Human
USA/PA-CDC-STM-FTBGZFEXZ/2022	Estimate circulating lineages in humans	Human
USA/PA-CDC-STM-P5S46X4DE/2022	Estimate circulating lineages in humans	Human
USA/PA-CDC-STM-V6Y9RC72M/2022	Estimate circulating lineages in humans	Human
USA/PA-CDC-ASC210823367/2022	Estimate circulating lineages in humans	Human
USA/PA-CDC-ASC210750512/2022	Estimate circulating lineages in humans	Human
USA/PA-CDC-ASC210653217/2021	Estimate circulating lineages in humans	Human
USA/PA-CDC-ASC210823184/2022	Estimate circulating lineages in humans	Human
USA/PA-CDC-STM-UF878NZJ9/2021	Estimate circulating lineages in humans	Human
USA/PA-CDC-ASC210823117/2022	Estimate circulating lineages in humans	Human
USA/PA-CDC-STM-000715478/2021	Estimate circulating lineages in humans	Human
USA/PA-CDC-QDX29600912/2021	Estimate circulating lineages in humans	Human
USA/PA-CDC-STM-000718122/2021	Estimate circulating lineages in humans	Human
USA/PA-CDC-LC0443218/2021	Estimate circulating lineages in humans	Human
USA/PA-CDC-IBX787502444962/2022	Estimate circulating lineages in humans	Human
USA/PA-CDC-QDX34074092/2022	Estimate circulating lineages in humans	Human
USA/PA-CDC-QDX34074089/2022	Estimate circulating lineages in humans	Human
USA/PA-CDC-QDX34074114/2022	Estimate circulating lineages in humans	Human
USA/PA-CDC-QDX34074103/2022	Estimate circulating lineages in humans	Human
USA/PA-CDC-QDX34074169/2022	Estimate circulating lineages in humans	Human
USA/PA-CDC-QDX34074279/2022	Estimate circulating lineages in humans	Human
USA/PA-CDC-MMB11467395/2021	Estimate circulating lineages in humans	Human
USA/PA-CDC-2-3922783/2021	Estimate circulating lineages in humans	Human
USA/PA-CDC-2-3922881/2021	Estimate circulating lineages in humans	Human
USA/PA-CDC-2-3922853/2021	Estimate circulating lineages in humans	Human
USA/PA-CDC-STM-000717822/2021	Estimate circulating lineages in humans	Human
USA/PA-CDC-STM-000011784/2021	Estimate circulating lineages in humans	Human
USA/PA-CDC-STM-000711995/2021	Estimate circulating lineages in humans	Human
USA/PA-CDC-LC0225349/2021	Estimate circulating lineages in humans	Human
USA/PA-CDC-QDX22491245/2021	Estimate circulating lineages in humans	Human
USA/PA-CDC-STM-000718053/2021	Estimate circulating lineages in humans	Human
USA/PA-CDC-QDX29600903/2021	Estimate circulating lineages in humans	Human
USA/PA-CDC-STM-000022195/2021	Estimate circulating lineages in humans	Human
USA/PA-CDC-LC0228334/2021	Estimate circulating lineages in humans	Human
USA/PA-CDC-STM-000716322/2021	Estimate circulating lineages in humans	Human
USA/PA-CDC-LC0224195/2021	Estimate circulating lineages in humans	Human
USA/PA-CDC-QDX22722225/2021	Estimate circulating lineages in humans	Human
USA/PA-CDC-ASC210501226/2021	Estimate circulating lineages in humans	Human
USA/PA-BOL-M21139653/2021	Estimate circulating lineages in humans	Human
USA/PA-BOL-M21141119/2021	Estimate circulating lineages in humans	Human
USA/PA-CDC-LC0022346/2021	Estimate circulating lineages in humans	Human
USA/PA-BOL-M21141225/2021	Estimate circulating lineages in humans	Human
USA/PA-BOL-M21141209/2021	Estimate circulating lineages in humans	Human
USA/PA-CDC-STM-000710945/2021	Estimate circulating lineages in humans	Human
USA/PA-CDC-LC0428400/2021	Estimate circulating lineages in humans	Human
USA/PA-CDC-STM-000029411/2021	Estimate circulating lineages in humans	Human
USA/PA-CDC-QDX28131471/2021	Estimate circulating lineages in humans	Human
USA/PA-CDC-STM-000038262/2021	Estimate circulating lineages in humans	Human
USA/PA-CDC-MMB14302532/2022	Estimate circulating lineages in humans	Human
USA/PA-CDC-ASC210082989/2021	Estimate circulating lineages in humans	Human
USA/PA-CDC-MMB12193569/2021	Estimate circulating lineages in humans	Human
USA/PA-CDC-STM-000026295/2021	Estimate circulating lineages in humans	Human
USA/PA-CDC-2-5632162/2022	Estimate circulating lineages in humans	Human
USA/PA-CDC-QDX22762115/2021	Estimate circulating lineages in humans	Human
USA/PA-CDC-ASC210824291/2022	Estimate circulating lineages in humans	Human
USA/PA-CDC-ASC210752131/2022	Estimate circulating lineages in humans	Human
USA/PA-CDC-QDX34074071/2022	Estimate circulating lineages in humans	Human
USA/PA-CDC-QDX34074117/2022	Estimate circulating lineages in humans	Human
USA/PA-CDC-QDX34164430/2022	Estimate circulating lineages in humans	Human
USA/PA-CDC-STM-000721471/2021	Estimate circulating lineages in humans	Human
USA/PA-CDC-QDX34073387/2022	Estimate circulating lineages in humans	Human
USA/PA-CDC-QDX34073400/2022	Estimate circulating lineages in humans	Human
USA/PA-CDC-STM-000036035/2021	Estimate circulating lineages in humans	Human
USA/PA-CDC-LC0445407/2021	Estimate circulating lineages in humans	Human
USA/PA-CDC-LC0445366/2021	Estimate circulating lineages in humans	Human
USA/PA-CDC-LC0445289/2021	Estimate circulating lineages in humans	Human
USA/PA-CDC-LC0445620/2021	Estimate circulating lineages in humans	Human
USA/PA-CDC-STM-FQRP63V6N/2022	Estimate circulating lineages in humans	Human
USA/PA-CDC-STM-QPJ86BZMJ/2022	Estimate circulating lineages in humans	Human
USA/PA-CDC-STM-S3U2WM5JT/2022	Estimate circulating lineages in humans	Human
USA/PA-CDC-IBX805379416703/2022	Estimate circulating lineages in humans	Human
USA/PA-CDC-LC0551176/2022	Estimate circulating lineages in humans	Human
USA/PA-CDC-LC0035260/2021	Estimate circulating lineages in humans	Human
USA/PA-CDC-ASC210014481/2021	Estimate circulating lineages in humans	Human
USA/PA-CDC-QDX23320158/2021	Estimate circulating lineages in humans	Human
USA/PA-CDC-STM-000035338/2021	Estimate circulating lineages in humans	Human
USA/PA-CDC-STM-000036450/2021	Estimate circulating lineages in humans	Human
USA/PA-CDC-STM-000035893/2021	Estimate circulating lineages in humans	Human
USA/PA-CDC-STM-000034089/2021	Estimate circulating lineages in humans	Human
USA/PA-CDC-STM-000034047/2021	Estimate circulating lineages in humans	Human
USA/PA-CDC-STM-000040626/2021	Estimate circulating lineages in humans	Human
USA/PA-CDC-STM-000041129/2021	Estimate circulating lineages in humans	Human
USA/PA-CDC-STM-000041539/2021	Estimate circulating lineages in humans	Human
USA/PA-CDC-STM-000041510/2021	Estimate circulating lineages in humans	Human
USA/PA-CDC-LC0550362/2022	Estimate circulating lineages in humans	Human
USA/PA-CDC-LC0550388/2022	Estimate circulating lineages in humans	Human
USA/PA-CDC-LC0550394/2022	Estimate circulating lineages in humans	Human
USA/PA-CDC-LC0550514/2022	Estimate circulating lineages in humans	Human
USA/PA-CDC-LC0549562/2022	Estimate circulating lineages in humans	Human
USA/PA-CDC-LC0549559/2022	Estimate circulating lineages in humans	Human
USA/PA-CDC-LC0552279/2022	Estimate circulating lineages in humans	Human
USA/PA-CDC-LC0549536/2022	Estimate circulating lineages in humans	Human
USA/PA-CDC-LC0549512/2022	Estimate circulating lineages in humans	Human
USA/PA-CDC-LC0548925/2022	Estimate circulating lineages in humans	Human
USA/PA-CDC-ASC210010626/2021	Estimate circulating lineages in humans	Human
USA/PA-Curative-477212/2022	Estimate circulating lineages in humans	Human
USA/PA-BOL-M21042175/2021	Estimate circulating lineages in humans	Human
USA/PA-CDC-STM-000041909/2021	Estimate circulating lineages in humans	Human
USA/PA-CDC-STM-000041921/2021	Estimate circulating lineages in humans	Human
USA/PA-CDC-STM-000042148/2021	Estimate circulating lineages in humans	Human
USA/PA-CDC-STM-000042260/2021	Estimate circulating lineages in humans	Human
USA/PA-CDC-STM-000042417/2021	Estimate circulating lineages in humans	Human
USA/PA-CDC-STM-000042432/2021	Estimate circulating lineages in humans	Human
USA/PA-CDC-STM-000042546/2021	Estimate circulating lineages in humans	Human
USA/PA-CDC-STM-000042576/2021	Estimate circulating lineages in humans	Human
USA/PA-CDC-STM-000043216/2021	Estimate circulating lineages in humans	Human
USA/PA-CDC-STM-000045386/2021	Estimate circulating lineages in humans	Human
USA/PA-CDC-STM-000045375/2021	Estimate circulating lineages in humans	Human
USA/PA-CDC-STM-000043632/2021	Estimate circulating lineages in humans	Human
USA/PA-CDC-STM-000044751/2021	Estimate circulating lineages in humans	Human
USA/PA-CDC-STM-000044051/2021	Estimate circulating lineages in humans	Human
USA/PA-M21085120/2021	Estimate circulating lineages in humans	Human
USA/PA-Curative-177316/2022	Estimate circulating lineages in humans	Human
USA/PA-CDC-IBX941544561447/2021	Estimate circulating lineages in humans	Human
USA/PA-CDC-ASC210480262/2021	Estimate circulating lineages in humans	Human
USA/PA-CDC-STM-FR47K9DG9/2022	Estimate circulating lineages in humans	Human
USA/PA-CDC-STM-3R2ECWF53/2022	Estimate circulating lineages in humans	Human
USA/PA-CDC-STM-000044957/2021	Estimate circulating lineages in humans	Human
USA/PA-CDC-STM-000044959/2021	Estimate circulating lineages in humans	Human
USA/PA-CDC-STM-NWC8FEM2C/2022	Estimate circulating lineages in humans	Human
USA/PA-CDC-STM-TRZU6V86U/2022	Estimate circulating lineages in humans	Human
USA/PA-CDC-STM-PE3CUXEVR/2022	Estimate circulating lineages in humans	Human
USA/PA-CDC-STM-BSKVDAW4C/2022	Estimate circulating lineages in humans	Human
USA/PA-CDC-MMB14211392/2022	Estimate circulating lineages in humans	Human
USA/PA-CDC-MMB14232313/2022	Estimate circulating lineages in humans	Human
USA/PA-CDC-ASC210752113/2022	Estimate circulating lineages in humans	Human
USA/PA-CDC-LC0036220/2021	Estimate circulating lineages in humans	Human
USA/PA-CDC-LC0036326/2021	Estimate circulating lineages in humans	Human
USA/PA-CDC-LC0036363/2021	Estimate circulating lineages in humans	Human
USA/PA-CDC-QDX34164442/2022	Estimate circulating lineages in humans	Human
USA/PA-CDC-LC0038149/2021	Estimate circulating lineages in humans	Human
USA/PA-CDC-LC0038275/2021	Estimate circulating lineages in humans	Human
USA/PA-CDC-LC0038638/2021	Estimate circulating lineages in humans	Human
USA/PA-CDC-LC0038617/2021	Estimate circulating lineages in humans	Human
USA/PA-CDC-LC0039442/2021	Estimate circulating lineages in humans	Human
USA/PA-CDC-QDX34164518/2022	Estimate circulating lineages in humans	Human
USA/PA-CDC-2-6596861/2022	Estimate circulating lineages in humans	Human
USA/PA-CDC-QDX23396147/2021	Estimate circulating lineages in humans	Human
USA/PA-CDC-QDX23396118/2021	Estimate circulating lineages in humans	Human
USA/PA-CDC-QDX23396096/2021	Estimate circulating lineages in humans	Human
USA/PA-CDC-STM-000045775/2021	Estimate circulating lineages in humans	Human
USA/PA-CDC-STM-000046728/2021	Estimate circulating lineages in humans	Human
USA/PA-CDC-QDX23571877/2021	Estimate circulating lineages in humans	Human
USA/PA-CDC-QDX23572076/2021	Estimate circulating lineages in humans	Human
USA/PA-CDC-QDX23572089/2021	Estimate circulating lineages in humans	Human
USA/PA-CDC-QDX23571939/2021	Estimate circulating lineages in humans	Human
USA/PA-CDC-ASC210468318/2021	Estimate circulating lineages in humans	Human
USA/PA-CDC-ASC210422898/2021	Estimate circulating lineages in humans	Human
USA/PA-M21080371/2021	Estimate circulating lineages in humans	Human
USA/PA-M21080310/2021	Estimate circulating lineages in humans	Human
USA/PA-M21080317/2021	Estimate circulating lineages in humans	Human
USA/PA-M21080307/2021	Estimate circulating lineages in humans	Human
USA/PA-CDC-QDX23613799/2021	Estimate circulating lineages in humans	Human
USA/PA-CDC-QDX23613777/2021	Estimate circulating lineages in humans	Human
USA/PA-CDC-2-4177004/2021	Estimate circulating lineages in humans	Human
USA/PA-CDC-STM-000049075/2021	Estimate circulating lineages in humans	Human
USA/PA-CDC-STM-000049795/2021	Estimate circulating lineages in humans	Human
USA/PA-CDC-STM-000049931/2021	Estimate circulating lineages in humans	Human
USA/PA-CDC-STM-000048574/2021	Estimate circulating lineages in humans	Human
USA/PA-CDC-STM-000048643/2021	Estimate circulating lineages in humans	Human
USA/PA-CDC-STM-000049208/2021	Estimate circulating lineages in humans	Human
USA/PA-CDC-STM-000049479/2021	Estimate circulating lineages in humans	Human
USA/PA-CDC-LC0042050/2021	Estimate circulating lineages in humans	Human
USA/PA-CDC-LC0042445/2021	Estimate circulating lineages in humans	Human
USA/PA-CDC-LC0043421/2021	Estimate circulating lineages in humans	Human
USA/PA-CDC-ASC210025096/2021	Estimate circulating lineages in humans	Human
USA/PA-CDC-ASC210025508/2021	Estimate circulating lineages in humans	Human
USA/PA-CDC-ASC210022692/2021	Estimate circulating lineages in humans	Human
USA/PA-CDC-ASC210046158/2021	Estimate circulating lineages in humans	Human
USA/PA-CDC-ASC210046467/2021	Estimate circulating lineages in humans	Human
USA/PA-CDC-STM-000047353/2021	Estimate circulating lineages in humans	Human
USA/PA-CDC-STM-000047332/2021	Estimate circulating lineages in humans	Human
USA/PA-CDC-STM-000047509/2021	Estimate circulating lineages in humans	Human
USA/PA-CDC-STM-000047780/2021	Estimate circulating lineages in humans	Human
USA/PA-CDC-STM-000046846/2021	Estimate circulating lineages in humans	Human
USA/PA-CDC-STM-000048328/2021	Estimate circulating lineages in humans	Human
USA/PA-CDC-QDX23613715/2021	Estimate circulating lineages in humans	Human
USA/PA-CDC-QDX23613830/2021	Estimate circulating lineages in humans	Human
USA/PA-CDC-QDX23613694/2021	Estimate circulating lineages in humans	Human
USA/PA-CDC-IBX961752012241/2021	Estimate circulating lineages in humans	Human
USA/PA-CDC-ASC210026887/2021	Estimate circulating lineages in humans	Human
USA/PA-CDC-STM-000047037/2021	Estimate circulating lineages in humans	Human
USA/PA-CDC-LC0554621/2022	Estimate circulating lineages in humans	Human
USA/PA-MGEL-00404/2020	Estimate circulating lineages in humans	Human
USA/PA-CDC-STM-000051125/2021	Estimate circulating lineages in humans	Human
USA/PA-CDC-LC0553979/2022	Estimate circulating lineages in humans	Human
USA/PA-CDC-STM-000050279/2021	Estimate circulating lineages in humans	Human
USA/PA-CDC-STM-000050567/2021	Estimate circulating lineages in humans	Human
USA/PA-CDC-STM-000050834/2021	Estimate circulating lineages in humans	Human
USA/PA-CDC-STM-000051542/2021	Estimate circulating lineages in humans	Human
USA/PA-CDC-STM-000051641/2021	Estimate circulating lineages in humans	Human
USA/PA-CDC-STM-000051646/2021	Estimate circulating lineages in humans	Human
USA/PA-CDC-STM-000051637/2021	Estimate circulating lineages in humans	Human
USA/PA-CDC-ASC210043195/2021	Estimate circulating lineages in humans	Human
USA/PA-CDC-ASC210048257/2021	Estimate circulating lineages in humans	Human
USA/PA-CDC-LC0556076/2022	Estimate circulating lineages in humans	Human
USA/PA-CDC-QDX23760190/2021	Estimate circulating lineages in humans	Human
USA/PA-CDC-QDX23760125/2021	Estimate circulating lineages in humans	Human
USA/PA-CDC-QDX23718473/2021	Estimate circulating lineages in humans	Human
USA/PA-CDC-QDX23718459/2021	Estimate circulating lineages in humans	Human
USA/PA-CDC-QDX23718469/2021	Estimate circulating lineages in humans	Human
USA/PA-CDC-QDX23718485/2021	Estimate circulating lineages in humans	Human
USA/PA-CDC-QDX23718487/2021	Estimate circulating lineages in humans	Human
USA/PA-CDC-QDX23760248/2021	Estimate circulating lineages in humans	Human
USA/PA-CDC-QDX23760143/2021	Estimate circulating lineages in humans	Human
USA/PA-CDC-QDX23760144/2021	Estimate circulating lineages in humans	Human
USA/PA-CDC-QDX23760130/2021	Estimate circulating lineages in humans	Human
USA/PA-CDC-QDX23760122/2021	Estimate circulating lineages in humans	Human
USA/PA-CDC-QDX23760225/2021	Estimate circulating lineages in humans	Human
USA/PA-CDC-QDX23760587/2021	Estimate circulating lineages in humans	Human
USA/PA-Jefferson_COVIDSeq16_26/2021	Estimate circulating lineages in humans	Human
USA/PA-Jefferson_COVIDSeq16_15/2021	Estimate circulating lineages in humans	Human
USA/PA-Jefferson_COVIDSeq16_02/2021	Estimate circulating lineages in humans	Human
USA/PA-Jefferson_COVIDSeq15_23/2021	Estimate circulating lineages in humans	Human
USA/PA-Jefferson_COVIDSeq14_32/2021	Estimate circulating lineages in humans	Human
USA/PA-Jefferson_COVIDSeq14_11/2021	Estimate circulating lineages in humans	Human
USA/PA-Jefferson_COVIDSeq13_22/2021	Estimate circulating lineages in humans	Human
USA/PA-Jefferson_COVIDSeq15_30/2021	Estimate circulating lineages in humans	Human
USA/PA-Jefferson_COVIDSeq16_43/2021	Estimate circulating lineages in humans	Human
USA/PA-Jefferson_COVIDSeq15_19/2021	Estimate circulating lineages in humans	Human
USA/PA-Jefferson_COVIDSeq13_09/2021	Estimate circulating lineages in humans	Human
USA/PA-Jefferson_COVIDSeq15_35/2021	Estimate circulating lineages in humans	Human
USA/PA-CDC-QDX23760257/2021	Estimate circulating lineages in humans	Human
USA/PA-CDC-STM-R6Y5QNKNQ/2022	Estimate circulating lineages in humans	Human
USA/PA-CDC-MMB14200722/2022	Estimate circulating lineages in humans	Human
USA/PA-CDC-MMB14232394/2022	Estimate circulating lineages in humans	Human
USA/PA-CDC-STM-93PQWPYY8/2022	Estimate circulating lineages in humans	Human
USA/PA-CDC-QDX34246842/2022	Estimate circulating lineages in humans	Human
USA/PA-CDC-QDX34231002/2022	Estimate circulating lineages in humans	Human
USA/PA-CDC-QDX34246893/2022	Estimate circulating lineages in humans	Human
USA/PA-CDC-QDX34246870/2022	Estimate circulating lineages in humans	Human
USA/PA-CDC-QDX23804071/2021	Estimate circulating lineages in humans	Human
USA/PA-CDC-QDX34246871/2022	Estimate circulating lineages in humans	Human
USA/PA-CDC-QDX34246280/2022	Estimate circulating lineages in humans	Human
USA/PA-CDC-STM-000053061/2021	Estimate circulating lineages in humans	Human
USA/PA-CDC-STM-000053093/2021	Estimate circulating lineages in humans	Human
USA/PA-CDC-STM-000053095/2021	Estimate circulating lineages in humans	Human
USA/PA-CDC-QDX34246194/2022	Estimate circulating lineages in humans	Human
USA/PA-CDC-STM-000053333/2021	Estimate circulating lineages in humans	Human
USA/PA-CDC-STM-000053360/2021	Estimate circulating lineages in humans	Human
USA/PA-CDC-STM-000053308/2021	Estimate circulating lineages in humans	Human
USA/PA-CDC-STM-000053364/2021	Estimate circulating lineages in humans	Human
USA/PA-CDC-STM-000052405/2021	Estimate circulating lineages in humans	Human
USA/PA-CDC-STM-000052558/2021	Estimate circulating lineages in humans	Human
USA/PA-CDC-STM-000052634/2021	Estimate circulating lineages in humans	Human
USA/PA-CDC-STM-000052748/2021	Estimate circulating lineages in humans	Human
USA/PA-CDC-STM-000052033/2021	Estimate circulating lineages in humans	Human
USA/PA-CDC-STM-000052036/2021	Estimate circulating lineages in humans	Human
USA/PA-CDC-STM-000052277/2021	Estimate circulating lineages in humans	Human
USA/PA-CDC-QDX23804086/2021	Estimate circulating lineages in humans	Human
USA/PA-CDC-QDX23849297/2021	Estimate circulating lineages in humans	Human
USA/PA-CDC-QDX23849337/2021	Estimate circulating lineages in humans	Human
USA/PA-CDC-QDX23849299/2021	Estimate circulating lineages in humans	Human
USA/PA-CDC-QDX23849263/2021	Estimate circulating lineages in humans	Human
USA/PA-CDC-QDX23849366/2021	Estimate circulating lineages in humans	Human
USA/PA-CDC-QDX23849200/2021	Estimate circulating lineages in humans	Human
USA/PA-CDC-2-4214137/2021	Estimate circulating lineages in humans	Human
USA/PA-CDC-LC0045065/2021	Estimate circulating lineages in humans	Human
USA/PA-CDC-LC0045338/2021	Estimate circulating lineages in humans	Human
USA/PA-CDC-LC0045821/2021	Estimate circulating lineages in humans	Human
USA/PA-CDC-LC0045741/2021	Estimate circulating lineages in humans	Human
USA/PA-CDC-LC0046118/2021	Estimate circulating lineages in humans	Human
USA/PA-CDC-LC0046628/2021	Estimate circulating lineages in humans	Human
USA/PA-CDC-LC0046519/2021	Estimate circulating lineages in humans	Human
USA/PA-CDC-LC0046730/2021	Estimate circulating lineages in humans	Human
USA/PA-CDC-LC0046788/2021	Estimate circulating lineages in humans	Human
USA/PA-CDC-LC0046825/2021	Estimate circulating lineages in humans	Human
USA/PA-CDC-LC0049297/2021	Estimate circulating lineages in humans	Human
USA/PA-CDC-LC0049025/2021	Estimate circulating lineages in humans	Human
USA/PA-CDC-LC0368567/2021	Estimate circulating lineages in humans	Human
USA/PA-CDC-STM-000055475/2021	Estimate circulating lineages in humans	Human
USA/PA-CDC-STM-000055533/2021	Estimate circulating lineages in humans	Human
USA/PA-CDC-STM-000054966/2021	Estimate circulating lineages in humans	Human
USA/PA-CDC-STM-000054934/2021	Estimate circulating lineages in humans	Human
USA/PA-CDC-STM-000054946/2021	Estimate circulating lineages in humans	Human
USA/PA-CDC-STM-000055252/2021	Estimate circulating lineages in humans	Human
USA/PA-CDC-STM-000053695/2021	Estimate circulating lineages in humans	Human
USA/PA-CDC-STM-000053976/2021	Estimate circulating lineages in humans	Human
USA/PA-CDC-STM-000053905/2021	Estimate circulating lineages in humans	Human
USA/PA-CDC-STM-000053929/2021	Estimate circulating lineages in humans	Human
USA/PA-CDC-STM-000054265/2021	Estimate circulating lineages in humans	Human
USA/PA-CDC-STM-000054294/2021	Estimate circulating lineages in humans	Human
USA/PA-CDC-STM-000054223/2021	Estimate circulating lineages in humans	Human
USA/PA-CDC-STM-000054375/2021	Estimate circulating lineages in humans	Human
USA/PA-CDC-STM-000054360/2021	Estimate circulating lineages in humans	Human
USA/PA-CDC-STM-000054354/2021	Estimate circulating lineages in humans	Human
USA/PA-CDC-STM-000054362/2021	Estimate circulating lineages in humans	Human
USA/PA-CDC-STM-000054842/2021	Estimate circulating lineages in humans	Human
USA/PA-CDC-STM-000054837/2021	Estimate circulating lineages in humans	Human
USA/PA-CDC-QDX23849338/2021	Estimate circulating lineages in humans	Human
USA/PA-CDC-QDX23849213/2021	Estimate circulating lineages in humans	Human
USA/PA-CDC-QDX23849205/2021	Estimate circulating lineages in humans	Human
USA/PA-CDC-STM-TDSY6RKUW/2022	Estimate circulating lineages in humans	Human
USA/PA-CDC-STM-A6DETJ6EA/2022	Estimate circulating lineages in humans	Human
USA/PA-CDC-STM-NR3WBRJEH/2022	Estimate circulating lineages in humans	Human
USA/PA-CDC-STM-TBM2D8PRJ/2022	Estimate circulating lineages in humans	Human
USA/PA-CDC-STM-9MCBCZ73P/2022	Estimate circulating lineages in humans	Human
USA/PA-CDC-STM-BPAKJ8PG8/2022	Estimate circulating lineages in humans	Human
USA/PA-CDC-STM-GTDHA6ERP/2022	Estimate circulating lineages in humans	Human
USA/PA-CDC-ASC210051574/2021	Estimate circulating lineages in humans	Human
USA/PA-CDC-ASC210070199/2021	Estimate circulating lineages in humans	Human
USA/PA-CDC-ASC210049373/2021	Estimate circulating lineages in humans	Human
USA/PA-CDC-ASC210050012/2021	Estimate circulating lineages in humans	Human
USA/PA-CDC-ASC210052412/2021	Estimate circulating lineages in humans	Human
USA/PA-CDC-ASC210449059/2021	Estimate circulating lineages in humans	Human
USA/PA-CDC-LC0368188/2021	Estimate circulating lineages in humans	Human
USA/PA-CDC-ASC210447625/2021	Estimate circulating lineages in humans	Human
USA/PA-CDC-ASC210444208/2021	Estimate circulating lineages in humans	Human
USA/PA-CDC-LC0936147/2022	Estimate circulating lineages in humans	Human
USA/PA-CDC-LC0936009/2022	Estimate circulating lineages in humans	Human
USA/PA-CDC-LC0936175/2022	Estimate circulating lineages in humans	Human
USA/PA-CDC-STM-000056002/2021	Estimate circulating lineages in humans	Human
USA/PA-CDC-STM-000056077/2021	Estimate circulating lineages in humans	Human
USA/PA-CDC-STM-000056966/2021	Estimate circulating lineages in humans	Human
USA/PA-CDC-STM-000057135/2021	Estimate circulating lineages in humans	Human
USA/PA-CDC-STM-000056547/2021	Estimate circulating lineages in humans	Human
USA/PA-CDC-STM-000056679/2021	Estimate circulating lineages in humans	Human
USA/PA-CDC-STM-000056820/2021	Estimate circulating lineages in humans	Human
USA/PA-CDC-STM-000056185/2021	Estimate circulating lineages in humans	Human
USA/PA-CDC-LC0936423/2022	Estimate circulating lineages in humans	Human
USA/PA-CDC-STM-000056233/2021	Estimate circulating lineages in humans	Human
USA/PA-CDC-LC0371234/2021	Estimate circulating lineages in humans	Human
USA/PA-CDC-LC0371230/2021	Estimate circulating lineages in humans	Human
USA/PA-CDC-LC0371226/2021	Estimate circulating lineages in humans	Human
USA/PA-CDC-STM-000058709/2021	Estimate circulating lineages in humans	Human
USA/PA-CDC-STM-000058726/2021	Estimate circulating lineages in humans	Human
USA/PA-CDC-STM-000058721/2021	Estimate circulating lineages in humans	Human
USA/PA-CDC-STM-000058729/2021	Estimate circulating lineages in humans	Human
USA/PA-CDC-STM-000058747/2021	Estimate circulating lineages in humans	Human
USA/PA-CDC-STM-000058871/2021	Estimate circulating lineages in humans	Human
USA/PA-CDC-STM-000058957/2021	Estimate circulating lineages in humans	Human
USA/PA-CDC-STM-000058918/2021	Estimate circulating lineages in humans	Human
USA/PA-CDC-STM-000058203/2021	Estimate circulating lineages in humans	Human
USA/PA-CDC-STM-000058425/2021	Estimate circulating lineages in humans	Human
USA/PA-CDC-STM-000058428/2021	Estimate circulating lineages in humans	Human
USA/PA-CDC-STM-000058421/2021	Estimate circulating lineages in humans	Human
USA/PA-CDC-QDX43583605/2022	Estimate circulating lineages in humans	Human
USA/PA-CDC-STM-000058526/2021	Estimate circulating lineages in humans	Human
USA/PA-CDC-STM-000058591/2021	Estimate circulating lineages in humans	Human
USA/PA-CDC-STM-000058536/2021	Estimate circulating lineages in humans	Human
USA/PA-CDC-STM-000058554/2021	Estimate circulating lineages in humans	Human
USA/PA-CDC-STM-000057573/2021	Estimate circulating lineages in humans	Human
USA/PA-CDC-STM-000058192/2021	Estimate circulating lineages in humans	Human
USA/PA-CDC-QDX23997414/2021	Estimate circulating lineages in humans	Human
USA/PA-CDC-QDX23997473/2021	Estimate circulating lineages in humans	Human
USA/PA-CDC-QDX23997478/2021	Estimate circulating lineages in humans	Human
USA/PA-CDC-QDX24042091/2021	Estimate circulating lineages in humans	Human
USA/PA-CDC-QDX24042173/2021	Estimate circulating lineages in humans	Human
USA/PA-CDC-QDX24042149/2021	Estimate circulating lineages in humans	Human
USA/PA-CDC-QDX24042060/2021	Estimate circulating lineages in humans	Human
USA/PA-CDC-QDX24042115/2021	Estimate circulating lineages in humans	Human
USA/PA-CDC-QDX24087760/2021	Estimate circulating lineages in humans	Human
USA/PA-CDC-QDX24087756/2021	Estimate circulating lineages in humans	Human
USA/PA-CDC-QDX24087809/2021	Estimate circulating lineages in humans	Human
USA/PA-CDC-QDX24042150/2021	Estimate circulating lineages in humans	Human
USA/PA-CDC-QDX24042089/2021	Estimate circulating lineages in humans	Human
USA/PA-CDC-QDX24042102/2021	Estimate circulating lineages in humans	Human
USA/PA-CDC-ASC210025849/2021	Estimate circulating lineages in humans	Human
USA/PA-CDC-ASC210024524/2021	Estimate circulating lineages in humans	Human
USA/PA-CDC-LC0049773/2021	Estimate circulating lineages in humans	Human
USA/PA-CDC-LC0049811/2021	Estimate circulating lineages in humans	Human
USA/PA-CDC-LC0050525/2021	Estimate circulating lineages in humans	Human
USA/PA-CDC-LC0051170/2021	Estimate circulating lineages in humans	Human
USA/PA-CDC-LC0051181/2021	Estimate circulating lineages in humans	Human
USA/PA-CDC-LC0051055/2021	Estimate circulating lineages in humans	Human
USA/PA-CDC-LC0051294/2021	Estimate circulating lineages in humans	Human
USA/PA-CDC-LC0051057/2021	Estimate circulating lineages in humans	Human
USA/PA-CDC-LC0051068/2021	Estimate circulating lineages in humans	Human
USA/PA-CDC-LC0051130/2021	Estimate circulating lineages in humans	Human
USA/PA-CDC-LC0051572/2021	Estimate circulating lineages in humans	Human
USA/PA-CDC-LC0052785/2021	Estimate circulating lineages in humans	Human
USA/PA-CDC-QDX43583638/2022	Estimate circulating lineages in humans	Human
USA/PA-CDC-LC0053224/2021	Estimate circulating lineages in humans	Human
USA/PA-CDC-QDX43631743/2022	Estimate circulating lineages in humans	Human
USA/PA-CDC-QDX24087769/2021	Estimate circulating lineages in humans	Human
USA/PA-CDC-QDX43631552/2022	Estimate circulating lineages in humans	Human
USA/PA-CDC-QDX43631572/2022	Estimate circulating lineages in humans	Human
USA/PA-CDC-STM-000060628/2021	Estimate circulating lineages in humans	Human
USA/PA-CDC-STM-000059262/2021	Estimate circulating lineages in humans	Human
USA/PA-CDC-STM-000059476/2021	Estimate circulating lineages in humans	Human
USA/PA-CDC-STM-000060221/2021	Estimate circulating lineages in humans	Human
USA/PA-CDC-STM-000060278/2021	Estimate circulating lineages in humans	Human
USA/PA-CDC-STM-000060220/2021	Estimate circulating lineages in humans	Human
USA/PA-CDC-ASC210053439/2021	Estimate circulating lineages in humans	Human
USA/PA-CDC-ASC210056985/2021	Estimate circulating lineages in humans	Human
USA/PA-CDC-ASC210055023/2021	Estimate circulating lineages in humans	Human
USA/PA-CDC-QDX43583636/2022	Estimate circulating lineages in humans	Human
USA/PA-CDC-QDX43583618/2022	Estimate circulating lineages in humans	Human
USA/PA-CDC-ASC210054367/2021	Estimate circulating lineages in humans	Human
USA/PA-CDC-QDX43583620/2022	Estimate circulating lineages in humans	Human
USA/PA-CDC-ASC210057589/2021	Estimate circulating lineages in humans	Human
USA/PA-CDC-ASC210068335/2021	Estimate circulating lineages in humans	Human
USA/PA-CDC-ASC210068892/2021	Estimate circulating lineages in humans	Human
USA/PA-CDC-ASC210067783/2021	Estimate circulating lineages in humans	Human
USA/PA-CDC-ASC210067786/2021	Estimate circulating lineages in humans	Human
USA/PA-CDC-QDX43631521/2022	Estimate circulating lineages in humans	Human
USA/PA-CDC-ASC210069015/2021	Estimate circulating lineages in humans	Human
USA/PA-CDC-ASC210067622/2021	Estimate circulating lineages in humans	Human
USA/PA-CDC-ASC210069112/2021	Estimate circulating lineages in humans	Human
USA/PA-CDC-ASC210068765/2021	Estimate circulating lineages in humans	Human
USA/PA-CDC-ASC210070701/2021	Estimate circulating lineages in humans	Human
USA/PA-CDC-ASC210068262/2021	Estimate circulating lineages in humans	Human
USA/PA-CDC-MMB14395688/2022	Estimate circulating lineages in humans	Human
USA/PA-CDC-MMB14522773/2022	Estimate circulating lineages in humans	Human
USA/PA-CDC-MMB14545930/2022	Estimate circulating lineages in humans	Human
USA/PA-CDC-STM-000061703/2021	Estimate circulating lineages in humans	Human
USA/PA-CDC-STM-000061708/2021	Estimate circulating lineages in humans	Human
USA/PA-CDC-STM-000061844/2021	Estimate circulating lineages in humans	Human
USA/PA-CDC-STM-000061860/2021	Estimate circulating lineages in humans	Human
USA/PA-CDC-STM-000060892/2021	Estimate circulating lineages in humans	Human
USA/PA-CDC-STM-000060858/2021	Estimate circulating lineages in humans	Human
USA/PA-CDC-STM-000060864/2021	Estimate circulating lineages in humans	Human
USA/PA-CDC-STM-000060851/2021	Estimate circulating lineages in humans	Human
USA/PA-CDC-STM-000060869/2021	Estimate circulating lineages in humans	Human
USA/PA-CDC-STM-000060959/2021	Estimate circulating lineages in humans	Human
USA/PA-CDC-STM-000061037/2021	Estimate circulating lineages in humans	Human
USA/PA-CDC-STM-000061267/2021	Estimate circulating lineages in humans	Human
USA/PA-CDC-STM-000061335/2021	Estimate circulating lineages in humans	Human
USA/PA-CDC-STM-000061450/2021	Estimate circulating lineages in humans	Human
USA/PA-CDC-STM-000061429/2021	Estimate circulating lineages in humans	Human
USA/PA-CDC-STM-000061918/2021	Estimate circulating lineages in humans	Human
USA/PA-CDC-STM-000062027/2021	Estimate circulating lineages in humans	Human
USA/PA-CDC-STM-000062014/2021	Estimate circulating lineages in humans	Human
USA/PA-CDC-STM-000062255/2021	Estimate circulating lineages in humans	Human
USA/PA-CDC-QDX24155215/2021	Estimate circulating lineages in humans	Human
USA/PA-CDC-QDX24155214/2021	Estimate circulating lineages in humans	Human
USA/PA-CDC-QDX24155217/2021	Estimate circulating lineages in humans	Human
USA/PA-CDC-STM-000062264/2021	Estimate circulating lineages in humans	Human
USA/PA-CDC-ASC210450634/2021	Estimate circulating lineages in humans	Human
USA/PA-CDC-LC0556678/2022	Estimate circulating lineages in humans	Human
USA/PA-CDC-LC0556891/2022	Estimate circulating lineages in humans	Human
USA/PA-CDC-ASC210075574/2021	Estimate circulating lineages in humans	Human
USA/PA-CDC-LC0557739/2022	Estimate circulating lineages in humans	Human
USA/PA-CDC-LC0557389/2022	Estimate circulating lineages in humans	Human
USA/PA-CDC-ASC210861971/2022	Estimate circulating lineages in humans	Human
USA/PA-CDC-ASC210074638/2021	Estimate circulating lineages in humans	Human
USA/PA-CDC-ASC210074670/2021	Estimate circulating lineages in humans	Human
USA/PA-CDC-ASC210029500/2021	Estimate circulating lineages in humans	Human
USA/PA-CDC-ASC210075712/2021	Estimate circulating lineages in humans	Human
USA/PA-CDC-ASC210073082/2021	Estimate circulating lineages in humans	Human
USA/PA-CDC-ASC210071636/2021	Estimate circulating lineages in humans	Human
USA/PA-CDC-ASC210075835/2021	Estimate circulating lineages in humans	Human
USA/PA-CDC-LC0783732/2022	Estimate circulating lineages in humans	Human
USA/PA-CDC-ASC210075343/2021	Estimate circulating lineages in humans	Human
USA/PA-CDC-ASC210075368/2021	Estimate circulating lineages in humans	Human
USA/PA-CDC-ASC210075370/2021	Estimate circulating lineages in humans	Human
USA/PA-CDC-ASC210074885/2021	Estimate circulating lineages in humans	Human
USA/PA-CDC-ASC210035523/2021	Estimate circulating lineages in humans	Human
USA/PA-CDC-MMB14314089/2022	Estimate circulating lineages in humans	Human
USA/PA-CDC-LC0053335/2021	Estimate circulating lineages in humans	Human
USA/PA-CDC-LC0053409/2021	Estimate circulating lineages in humans	Human
USA/PA-CDC-LC0053520/2021	Estimate circulating lineages in humans	Human
USA/PA-CDC-LC0053913/2021	Estimate circulating lineages in humans	Human
USA/PA-CDC-LC0053853/2021	Estimate circulating lineages in humans	Human
USA/PA-CDC-LC0053806/2021	Estimate circulating lineages in humans	Human
USA/PA-CDC-LC0053795/2021	Estimate circulating lineages in humans	Human
USA/PA-CDC-LC0054497/2021	Estimate circulating lineages in humans	Human
USA/PA-CDC-LC0054454/2021	Estimate circulating lineages in humans	Human
USA/PA-CDC-LC0056077/2021	Estimate circulating lineages in humans	Human
USA/PA-CDC-QDX24236339/2021	Estimate circulating lineages in humans	Human
USA/PA-CDC-QDX24236358/2021	Estimate circulating lineages in humans	Human
USA/PA-CDC-QDX24236351/2021	Estimate circulating lineages in humans	Human
USA/PA-CDC-QDX24236347/2021	Estimate circulating lineages in humans	Human
USA/PA-CDC-IBX243412061521/2021	Estimate circulating lineages in humans	Human
USA/PA-CDC-ASC210031804/2021	Estimate circulating lineages in humans	Human
USA/PA-CDC-ASC210034053/2021	Estimate circulating lineages in humans	Human
USA/PA-CDC-ASC210033175/2021	Estimate circulating lineages in humans	Human
USA/PA-CDC-ASC210033628/2021	Estimate circulating lineages in humans	Human
USA/PA-CDC-ASC210032984/2021	Estimate circulating lineages in humans	Human
USA/PA-CDC-STM-000063863/2021	Estimate circulating lineages in humans	Human
USA/PA-CDC-STM-000063864/2021	Estimate circulating lineages in humans	Human
USA/PA-CDC-STM-000062881/2021	Estimate circulating lineages in humans	Human
USA/PA-CDC-STM-000062846/2021	Estimate circulating lineages in humans	Human
USA/PA-CDC-STM-000063138/2021	Estimate circulating lineages in humans	Human
USA/PA-CDC-STM-000063164/2021	Estimate circulating lineages in humans	Human
USA/PA-CDC-STM-000063241/2021	Estimate circulating lineages in humans	Human
USA/PA-CDC-STM-000063268/2021	Estimate circulating lineages in humans	Human
USA/PA-CDC-STM-000062442/2021	Estimate circulating lineages in humans	Human
USA/PA-CDC-STM-000062458/2021	Estimate circulating lineages in humans	Human
USA/PA-CDC-STM-000062459/2021	Estimate circulating lineages in humans	Human
USA/PA-CDC-STM-000062782/2021	Estimate circulating lineages in humans	Human
[truncated: 8,963 more rows]
